# Supplementary material for: Defining the Role of the MHC in Autoimmunity: A Review and Pooled Analysis
Source: PLoS Genet. 2008 Apr 25;4(4):e1000024. doi: 10.1371/journal.pgen.1000024 (PMC2291482; doi:10.1371/journal.pgen.1000024)
Supplement: Table S1 — Pooled analysis input files for (a) multiple sclerosis, (b) type 1 diabetes, (c) systemic lupus erythematosus, (d) ulcerative colitis, (e) Crohn disease, and (f) rheumatoid arthritis. (0.44 MB XLS) [file pgen.1000024.s001.xls]

## Sheet: MS
Author	Author	Author	Spurkland	Spurkland	Ono	Coraddu	Coraddu	Francis	Francis	Fukazawa	Fukazawa	Ilonen	Ilonen	Madigand	Madigand	Paty	Swingler	Swingler	Poskanzer	Gorodezky	Gorodezky	Cullen	Arnason	Kira	deMoerloose	Lucotte	Stewart	Naito	SaruhanDireskeneli	StendahlBrodin	Visscher	Wingerchuk	GrosseWilde	Paty	SandbergWollheim	Gyodi	Fewster	Haegert	Myers	deJong	Poser	Allen	Brautbar	Favorova	Allcock	Roth	SandbergWollheim	FernandezArquero	Govaerts
Year	Year	Year	1991	1991	1998	1998	1998	1987	1987	2000	2000	1983	1983	1982	1982	1977	1987	1987	1980	1986	1986	1991	1974	1996	1979	2000	1979	1972	1997	1979	1979	1997	1976	1977	1995	1982	1977	1993	1976	2002	1981	1994	1976	2002	1999	1991	1975	1999	1985
type	type	type	pheno	allele	allele	pheno	allele	pheno	pheno	pheno	pheno	pheno	pheno	pheno	pheno	pheno	pheno	pheno	pheno	pheno	allele	pheno	pheno	allele	pheno	allele	allele	pheno	allele	pheno	pheno	allele	pheno	pheno	allele	pheno	pheno	allele	pheno	pheno	pheno	allele	pheno	pheno	allele	allele	pheno	allele	pheno
cases	cases	cases	69	69	146	53	53	194	178	153	92	60	54	261	94	224	57	57	51	52	53	54	56	57	60	74	74	94	103	105	106	110	111	121	122	133	135	190	154	159	160	184	197	212	218	224	233	238	255
controls	controls	controls	181	181	146	55	55	128	128	163	71	116	58	356	113	253	600	407	96	295	295	150	100	113	176	75	100	871	101	135	107	110	5046	98	178	717	147	162	906	273	165	348	455	231	279	230	1967	324	106
A0201	case	allele
A0201	con	allele
A1	case	pheno										0.22		0.27		0.31			0.41	0.09			0.37		0.22			0.28			0.26						0.28						0.26						0.23
A1	con	pheno										0.14		0.29		0.33			0.4	0.09			0.3		0.22			0.25			0.34						0.23						0.32						0.19
A2	case	pheno										0.32		0.37		0.44			0.45	0.25			0.41		0.35			0.36			0.43						0.41						0.35						0.4
A2	con	pheno										0.603		0.522		0.4743			0.52	0.2			0.49		0.432			0.513			0.448						0.551						0.294						0.4057
A3	case	pheno						0.37				0.38		0.34		0.38	0.26		0.25	0.07			0.43		0.43			0.4		0.39	0.25		0.27				0.27		0.34		0.34		0.16				0.35		0.36
A3	con	pheno						0.27				0.45		0.25		0.25	0.24		0.3	0.06			0.23		0.28			0.24		0.3	0.22		0.3				0.24		0.24		0.28		0.2				0.27		0.17
A9	case	pheno										0.32		0.25		0.15							0.16					0.2									0.23						0.26
A9	con	pheno										0.21		0.14		0.16							0.21					0.2									0.22						0.3
A10	case	pheno										0.13		0.1		0.1							0.09					0.14									0.1						0.3
A10	con	pheno										0.08		0.08		0.08							0.04					0.12									0.13						0.19
A11	case	pheno										0.1		0.11		0.12			0.16				0.04		0.22			0.1			0.13						0.09						0.16						0.09
A11	con	pheno										0.03		0.14		0.11			0.16				0.09		0.17			0.11			0.11						0.11						0.11						0.16
A19	case	pheno										0.12		0.1									0.001														0.21						0.28
A19	con	pheno										0.16		0.05									0.03														0.34						0.33
A23	case	pheno																	0.02						0.03						0.04																		0.09
A23	con	pheno																	0.01						0.04						0.018																		0.1604
A24	case	pheno												0.02					0.18						0.12						0.15																		0.23
A24	con	pheno												0.047					0.09						0.182						0.224																		0.2264
A25	case	pheno												0.001					0.12						0.03						0.06																		0.05
A25	con	pheno												0.002					0.03						0.04						0.018																		0.0472
A26	case	pheno												0.001					0.001						0.08						0.08																		0.07
A26	con	pheno												0.014					0.07						0.074						0.093																		0.1321
A28	case	pheno										0.03		0.05		0.08			0.04				0.15		0.05			0.07			0.08												0.12						0.08
A28	con	pheno										0.103		0.036		0.1028			0.05				0.12		0.097			0.086			0.084												0.105						0.066
A29	case	pheno												0.08		0.06			0.04				0.03		0.03						0.06																		0.12
A29	con	pheno												0.109		0.083			0.05				0.065		0.068						0.046																		0.066
A30	case	pheno												0.001		0.04			0.06						0.1						0.08
A30	con	pheno												0.016		0.0553			0.01						0.068						0.093
A31	case	pheno												0.001					0.001						0.07						0.1
A31	con	pheno												0.001					0.03						0.06						0.05
A32	case	pheno												0.06		0.06			0.08						0.1						0.09																		0.07
A32	con	pheno												0.016		0.0553			0.12						0.068						0.028																		0.0849
A33	case	pheno												0.001											0.02																								0.05
A33	con	pheno												0.005											0.028																								0.001
A34	case	pheno
A34	con	pheno
B5	case	pheno										0.12		0.12		0.08			0.02				0.09		0.15			0.02			0.05						0.06						0.11						0.15
B5	con	pheno										0.164		0.143		0.1107			0.06				0.05		0.159			0.087			0.065						0.061						0.185						0.1698
B7	case	pheno			0.08			0.43				0.33		0.44		0.41	0.4		0.35	0.07			0.39		0.37			0.28		0.39	0.27		0.45			0.32	0.34		0.31		0.34		0.09						0.31
B7	con	pheno			0.16			0.38				0.31		0.26		0.22	0.28		0.36	0.06			0.21		0.22			0.24		0.29	0.19		0.27			0.15	0.23		0.25		0.27		0.13						0.22
B8	case	pheno										0.22		0.26		0.24			0.27	0.03			0.25		0.22			0.22			0.16						0.25						0.1						0.15
B8	con	pheno										0.1		0.22		0.23			0.28	0.02			0.12		0.17			0.18			0.26						0.19						0.08						0.18
B12	case	pheno										0.12		0.18		0.17			0.22				0.14		0.1			0.19			0.25		0.14				0.15						0.1						0.22
B12	con	pheno										0.13		0.32		0.3			0.3				0.19		0.28			0.23			0.2		0.23				0.27						0.17						0.27
B13	case	pheno										0.001		0.02		0.03			0.06				0.02		0.05			0.05			0.03						0.04						0.05						0.03
B13	con	pheno										0.078		0.022		0.0474			0.03				0.06		0.046			0.034			0.065						0.054						0.076						0.0283
B14	case	pheno										0.001		0.11		0.08			0.18				0.11		0.1			0.12			0.11						0.08						0.17						0.1
B14	con	pheno										0.001		0.078		0.083			0.14				0.07		0.085			0.079			0.084						0.068						0.182						0.0849
B15	case	pheno										0.2		0.08		0.08			0.16				0.02		0.2			0.03			0.12						0.06						0.03						0.13
B15	con	pheno										0.198		0.134		0.087			0.12				0.02		0.159			0.081			0.084						0.095						0.03						0.1321
B16	case	pheno										0.13		0.01																							0.06						0.23
B16	con	pheno										0.078		0.001																							0.088						0.173
B17	case	pheno										0.02		0.03		0.06			0.08				0.05					0.09			0.11						0.03						0.11						0.06
B17	con	pheno										0.009		0.07		0.075			0.06				0.1					0.083			0.093						0.068						0.145						0.0189
B18	case	pheno										0.12		0.09		0.13			0.2						0.07			0.05			0.17						0.03						0.09						0.15
B18	con	pheno										0.11		0.11		0.05			0.04						0.1			0.03			0.13						0.05						0.08						0.16
B21	case	pheno										0.02		0.02		0.04			0.04						0.03			0.03			0.04												0.07						0.04
B21	con	pheno										0.001		0.053		0.0553			0.03						0.051			0.095			0.046												0.07						0.1038
B22	case	pheno										0.07		0.02		0.05			0.001				0.001		0.08			0.03			0.04						0.01						0.06						0.02
B22	con	pheno										0.03		0.06		0.05			0.05				0.01		0.04			0.05			0.02						0.05						0.03						0.04
B27	case	pheno										0.08		0.06		0.09			0.14				0.03		0.07						0.07						0.04						0.05						0.09
B27	con	pheno										0.181		0.078		0.1028			0.14				0.08		0.08						0.087						0.034						0.03						0.1038
B35	case	pheno										0.15		0.1		0.18			0.06						0.23						0.16						0.22						0.36						0.15
B35	con	pheno										0.293		0.129		0.158			0.09						0.193						0.242						0.054						0.336						0.2075
B37	case	pheno										0.001		0.01					0.04						0.05						0.04												0.001						0.02
B37	con	pheno										0.009		0.011					0.02						0.04						0.037												0.024						0.0283
B38	case	pheno												0.001					0.001						0.02						0.06																		0.03
B38	con	pheno												0.022					0.03						0.051						0.084																		0.0283
B39	case	pheno												0.01					0.02						0.03																								0.03
B39	con	pheno												0.025					0.04						0.046																								0.0472
B40	case	pheno										0.23		0.12		0.1			0.12						0.07						0.08						0.04						0.15						0.09
B40	con	pheno										0.11		0.12		0.14			0.08						0.12						0.06						0.15						0.07						0.09
B41	case	pheno																																															0.001
B41	con	pheno																																															0.0189
B42	case	pheno
B42	con	pheno
B44	case	pheno																		0.05
B44	con	pheno																		0.072
B45	case	pheno																		0.019
B45	con	pheno																		0.015
B46	case	pheno
B46	con	pheno
B48	case	pheno
B48	con	pheno
B49	case	pheno
B49	con	pheno
B51	case	pheno
B51	con	pheno
B52	case	pheno
B52	con	pheno
B53	case	pheno																																															0.0235
B53	con	pheno																																															0.001
B54	case	pheno
B54	con	pheno
B55	case	pheno
B55	con	pheno
B56	case	pheno
B56	con	pheno
B57	case	pheno
B57	con	pheno
B58	case	pheno
B58	con	pheno
B59	case	pheno
B59	con	pheno
B60	case	pheno
B60	con	pheno
B61	case	pheno
B61	con	pheno
B62	case	pheno
B62	con	pheno
B63	case	pheno
B63	con	pheno
B64	case	pheno
B64	con	pheno
B65	case	pheno
B65	con	pheno
B67	case	pheno
B67	con	pheno
B70	case	pheno
B70	con	pheno
BfF1	case	pheno																			0.03						0.0094
BfF1	con	pheno						0.02													0.01						0.0096
BfF	case	pheno						0.008													0.17						0.145
BfF	con	pheno						0.02													0.2						0.187
BfS1	case	pheno						0.035													0.02						0.0093
BfS1	con	pheno						0.016													0.01						0.0064
BfS	case	pheno						0.9													0.77						0.836
BfS	con	pheno						0.922													0.79						0.797
Cw1	case	pheno																																															0.07
Cw1	con	pheno																																															0.1038
Cw2	case	pheno																																															0.1
Cw2	con	pheno																																															0.0943
Cw3	case	pheno																																															0.21
Cw3	con	pheno																																															0.1698
Cw4	case	pheno																																															0.18
Cw4	con	pheno																																															0.2642
Cw5	case	pheno																																															0.24
Cw5	con	pheno																																															0.1604
Cw6	case	pheno																																															0.02
Cw6	con	pheno																																															0.001
Cw7	case	pheno																																															0.32
Cw7	con	pheno																																															0.2925
Cw8	case	pheno																																															0.02
Cw8	con	pheno																																															0.001
DPA0103	case	allele									0.565
DPA0103	con	allele									0.609
DPA0201	case	allele									0.2
DPA0201	con	allele									0.348
DPA0202	case	allele									0.87
DPA0202	con	allele									0.652
DPA02021	case	allele
DPA02021	con	allele
DPA02022	case	allele
DPA02022	con	allele
DPA0203	case	allele									0.01
DPA0203	con	allele									0.001
DPA0301	case	allele
DPA0301	con	allele
DPA0401	case	allele									0.001
DPA0401	con	allele									0.022
DPB0101	case	allele																																								0.05				0.03
DPB0101	con	allele																																								0.05				0.0478
DPB0201	case	allele								0.39																																0.1				0.1
DPB0201	con	allele								0.337																																0.14				0.144
DPB0202	case	allele								0.04																																0.001				0.12
DPB0202	con	allele								0.049																																0.03				0.078
DPB0301	case	allele								0.16																																0.11				0.1
DPB0301	con	allele								0.09																																0.15				0.1
DPB0401	case	allele								0.07																																0.54				0.38
DPB0401	con	allele								0.12																																0.45				0.34
DPB0402	case	allele								0.11																																0.08				0.06
DPB0402	con	allele								0.184																																0.11				0.052
DPB0501	case	allele								0.79																																0.02				0.02
DPB0501	con	allele								0.61																																0.01				0.04
DPB0601	case	allele								0.01																																0.01				0.01
DPB0601	con	allele								0.043																																0.03				0.001
DPB0801	case	allele																																												0.001
DPB0801	con	allele																																												0.001
DPB0901	case	allele								0.15																																				0.001
DPB0901	con	allele								0.196																																				0.001
DPB1001	case	allele																																								0.01				0.06
DPB1001	con	allele																																								0.01				0.0174
DPB1101	case	allele																																								0.01				0.03
DPB1101	con	allele																																								0.001				0.0652
DPB1301	case	allele								0.01																																0.01				0.03
DPB1301	con	allele								0.043																																0.001				0.0348
DPB1401	case	allele								0.01																																0.01				0.04
DPB1401	con	allele								0.043																																0.001				0.0261
DPB1501	case	allele																																								0.02				0.01
DPB1501	con	allele																																								0.001				0.0087
DPB1601	case	allele								0.001																																				0.001
DPB1601	con	allele								0.006																																				0.0261
DPB1701	case	allele								0.01																																				0.001
DPB1701	con	allele								0.006																																				0.001
DPB1801	case	allele																																												0.001
DPB1801	con	allele																																												0.001
DPB1901	case	allele								0.01																																0.01				0.01
DPB1901	con	allele								0.006																																0.01				0.013
DPB2001	case	allele
DPB2001	con	allele
DPB2101	case	allele
DPB2101	con	allele
DPB2201	case	allele
DPB2201	con	allele
DPB2301	case	allele
DPB2301	con	allele
DPB2401	case	allele
DPB2401	con	allele
DPB2501	case	allele
DPB2501	con	allele
DPB2601	case	allele
DPB2601	con	allele
DPB2701	case	allele
DPB2701	con	allele
DPB2801	case	allele
DPB2801	con	allele
DPB2901	case	allele
DPB2901	con	allele
DPB3001	case	allele
DPB3001	con	allele
DPB3101	case	allele
DPB3101	con	allele
DPB3201	case	allele
DPB3201	con	allele
DPB3301	case	allele
DPB3301	con	allele
DPB3401	case	allele
DPB3401	con	allele
DPB3501	case	allele
DPB3501	con	allele
DPB3601	case	allele
DPB3601	con	allele
DQA0101	case	allele		0.09			0.07																						0.155
DQA0101	con	allele		0.24			0.14																						0.307
DQA0102	case	allele		0.78			0.36																						0.39									0.21
DQA0102	con	allele		0.42			0.17																						0.26									0.19
DQA0103	case	allele		0.12			0.06																						0.068
DQA0103	con	allele		0.13			0.13																						0.188
DQA0201	case	allele		0.17			0.16																						0.106
DQA0201	con	allele		0.24			0.15																						0.188
DQA0301	case	allele		0.35			0.16																						0.339
DQA0301	con	allele		0.35			0.09																						0.208
DQA0401	case	allele		0.06			0.04																						0.038
DQA0401	con	allele		0.07			0.02																						0.049
DQA0501	case	allele		0.39																									0.65
DQA0501	con	allele		0.4																									0.514
DQA0601	case	allele																											0.048
DQA0601	con	allele																											0.039
DQB0201	case	allele		0.33			0.25				0.01																		0.3									0.22
DQB0201	con	allele		0.45			0.26				0.001																		0.33									0.26
DQB0301	case	allele		0.06							0.26																		0.57									0.16
DQB0301	con	allele		0.24							0.225																		0.465									0.2531
DQB0302	case	allele		0.32							0.17																		0.29									0.07
DQB0302	con	allele		0.23							0.24																		0.15									0.06
DQB03031	case	allele
DQB03031	con	allele
DQB03032	case	allele
DQB03032	con	allele
DQB0303	case	allele		0.09							0.17																		0.02
DQB0303	con	allele		0.07							0.225																		0.039
DQB0304	case	allele
DQB0304	con	allele
DQB0401	case	allele					0.001				0.35																		0.01
DQB0401	con	allele					0.001				0.254																		0.001
DQB0402	case	allele		0.06			0.03				0.13																		0.05
DQB0402	con	allele		0.07			0.02				0.099																		0.039
DQB0501	case	allele		0.06			0.09				0.07																		0.1
DQB0501	con	allele		0.2			0.15				0.141																		0.237
DQB0502	case	allele		0.01			0.02				0.04																		0.09
DQB0502	con	allele		0.001			0.02				0.028																		0.109
DQB05031	case	allele
DQB05031	con	allele
DQB05032	case	allele
DQB05032	con	allele
DQB0503	case	allele		0.03			0.02				0.13																		0.07
DQB0503	con	allele		0.06			0.01				0.141																		0.079
DQB0504	case	allele																											0.001
DQB0504	con	allele																											0.009
DQB0601	case	allele					0.001				0.32																		0.04
DQB0601	con	allele					0.001				0.282																		0.099
DQB0602	case	allele		0.72			0.19				0.21																		0.26									0.12
DQB0602	con	allele		0.33			0.12				0.16																		0.1									0.06
DQB0603	case	allele		0.13			0.08																						0.04
DQB0603	con	allele		0.15			0.14																						0.099
DQB0604	case	allele		0.09			0.05				0.03																		0.03
DQB0604	con	allele		0.09			0.03				0.085																		0.099
DQB0605	case	allele																											0.02
DQB0605	con	allele																											0.009
DR0101	case	allele								0.06														0.07					0.09																0.07
DR0101	con	allele								0.113														0.124					0.129																0.065
DR0102	case	allele																											0.001																0.02
DR0102	con	allele																											0.048																0.031
DR0103	case	allele					0.001																																						0.01
DR0103	con	allele					0.03																																						0.014
DR0301	case	allele								0.01														0.001					0.22																0.13
DR0301	con	allele								0.01														0.01					0.16																0.14
DR0401	case	allele		0.16			0.01			0.02														0.001					0.01																0.02
DR0401	con	allele		0.25			0.03			0.006														0.027					0.04																0.036
DR0402	case	allele					0.04																						0.1																0.03
DR0402	con	allele					0.01																						0.048																0.014
DR0403	case	allele		0.03			0.02																	0.11					0.12																0.03
DR0403	con	allele		0.03			0.001																	0.035					0.039																0.008
DR0404	case	allele		0.14			0.05																						0.07																0.03
DR0404	con	allele		0.09			0.01																						0.01																0.027
DR0405	case	allele			0.26		0.01			0.34														0.35					0.04																0.04
DR0405	con	allele			0.12		0.01			0.31														0.27					0.04																0.02
DR0406	case	allele					0.01																	0.04																					0.01
DR0406	con	allele					0.001																	0.053																					0.002
DR0407	case	allele					0.001			0.01																			0.01																0.001
DR0407	con	allele					0.001			0.001																			0.02																0.004
DR0408	case	allele					0.001																						0.01																0.001
DR0408	con	allele					0.001																						0.001																0.004
DR0409	case	allele					0.02
DR0409	con	allele					0.01
DR0410	case	allele					0.001			0.06														0.04
DR0410	con	allele					0.001			0.025														0.027
DR0411	case	allele					0.001
DR0411	con	allele					0.001
DR0701	case	allele					0.16			0.06														0.001																					0.13
DR0701	con	allele					0.16			0.06														0.009																					0.15
DR0801	case	allele					0.03
DR0801	con	allele					0.04
DR0802	case	allele			0.1					0.11														0.12
DR0802	con	allele			0.068					0.056														0.063
DR0803	case	allele								0.15														0.12
DR0803	con	allele								0.15														0.186
DR0901	case	allele			0.09		0.001			0.14														0.16					0.01																0.01
DR0901	con	allele			0.308		0.02			0.238														0.301					0.02																0.008
DR1001	case	allele					0.001			0.01														0.001					0.02																0.02
DR1001	con	allele					0.02			0.019														0.009					0.048																0.01
DR10	case	pheno	0.001			0.001			0.001											0.001		0.02		0.001																					0.02
DR10	con	pheno	0.02			0.03			0.001											0.002		0.047		0.009																					0.01
DR1101	case	allele								0.04														0.04																					0.05
DR1101	con	allele								0.019														0.044																					0.048
DR1102	case	allele																																											0.01
DR1102	con	allele																																											0.008
DR1103	case	allele																																											0.001
DR1103	con	allele																																											0.008
DR1104	case	allele																																											0.03
DR1104	con	allele																																											0.044
DR11	case	pheno				0.21																0.04							0.35															0.17	0.09
DR11	con	pheno				0.27																0.087							0.356															0.1861	0.11
DR1201	case	allele	0.01	0.01						0.08														0.05
DR1201	con	allele	0.04	0.04						0.119														0.062
DR1202	case	allele								0.04														0.07
DR1202	con	allele								0.025														0.018
DR12	case	pheno				0.001																0.001		0.12					0.03															0.06	0.01
DR12	con	pheno				0.03																0.02		0.08					0.02															0.0693	0.01
DR1301	case	allele								0.01														0.001																					0.05
DR1301	con	allele								0.001														0.009																					0.071
DR1302	case	allele					0.07			0.08														0.11																					0.04
DR1302	con	allele					0.05			0.1														0.115																					0.038
DR1303	case	allele																																											0.03
DR1303	con	allele																																											0.023
DR1304	case	allele
DR1304	con	allele
DR1305	case	allele					0.001																																						0.01
DR1305	con	allele					0.01																																						0.006
DR13	case	pheno				0.26																		0.11					0.18															0.16	0.12
DR13	con	pheno				0.36																		0.124					0.257															0.1342	0.138
DR1401	case	allele		0.03						0.06														0.04																					0.03
DR1401	con	allele		0.07						0.088														0.062																					0.033
DR1402	case	allele
DR1402	con	allele
DR1403	case	allele								0.05														0.05																					0.001
DR1403	con	allele								0.025														0.035																					0.004
DR1404	case	allele
DR1404	con	allele
DR1405	case	allele								0.07														0.05
DR1405	con	allele								0.031														0.044
DR1406	case	allele								0.03														0.02
DR1406	con	allele								0.019														0.027
DR1407	case	allele
DR1407	con	allele
DR1408	case	allele
DR1408	con	allele
DR14	case	pheno				0.05																		0.16					0.09																0.03
DR14	con	pheno				0.01																		0.168					0.119																0.037
DR1501	case	allele			0.26		0.18			0.25														0.25					0.28																0.18
DR1501	con	allele			0.12		0.01			0.17														0.14					0.14																0.1
DR1502	case	allele					0.01			0.17														0.21					0.03																0.01
DR1502	con	allele					0.001			0.206														0.195					0.069																0.015
DR1503	case	allele
DR1503	con	allele
DR15	case	pheno				0.39																0.63		0.46					0.31		0.15													0.42	0.19
DR15	con	pheno				0.2																0.3		0.34					0.21		0.14													0.16	0.12
DR1601	case	allele		0.01																									0.08																0.01
DR1601	con	allele		0.001																									0.068																0.021
DR1602	case	allele								0.01														0.02																					0.01
DR1602	con	allele								0.019														0.018																					0.002
DR16	case	pheno				0.05																		0.02																				0.04	0.02
DR16	con	pheno				0.05																		0.018																				0.0866	0.023
DR1	case	pheno	0.06			0.09			0.14						0.1					0.07		0.13		0.07	0.23						0.09													0.24	0.1
DR1	con	pheno	0.14			0.2			0.094						0.177					0.113		0.207		0.124	0.19						0.2													0.2641	0.11
DR2	case	pheno	0.72			0.44			0.49						0.53			0.51		0.17				0.48	0.6						0.49					0.43								0.47	0.21				0.49
DR2	con	pheno	0.33			0.25			0.41						0.35			0.27		0.14				0.36	0.34						0.26					0.19								0.25	0.14				0.29
DR3	case	pheno	0.33			0.18			0.32						0.34					0.07				0.001	0.35						0.21													0.13	0.13				0.18
DR3	con	pheno	0.27			0.18			0.29						0.21					0.09				0.01	0.12						0.32													0.17	0.14				0.21
DR4	case	pheno	0.35			0.3			0.17						0.15					0.1		0.19		0.53	0.15				0.34		0.15													0.23	0.15				0.21
DR4	con	pheno	0.33			0.13			0.31						0.2					0.15		0.35		0.42	0.24				0.18		0.14													0.21	0.12				0.13
DR7	case	pheno	0.07			0.28			0.22						0.12					0.12				0.001	0.18				0.11		0.25													0.21	0.13
DR7	con	pheno	0.24			0.29			0.312						0.23					0.17				0.009	0.31				0.188		0.156													0.2684	0.15
DR8	case	pheno	0.06			0.05			0.01											0.09		0.02		0.24					0.09															0.07	0.03
DR8	con	pheno	0.07			0.07			0.001											0.106		0.047		0.249					0.099															0.0779	0.036
DR9	case	pheno	0.01			0.001			0.02											0.02				0.16					0.01																0.01
DR9	con	pheno	0.02			0.03			0.023											0.024				0.301					0.02																0.008
DRw6_DR6	case	pheno	0.19						0.21						0.1									0.27																					0.14
DRw6_DR6	con	pheno	0.23						0.11						0.23									0.29																					0.18
Dw2	case	pheno											0.57														0.54			0.47			0.54	0.47							0.43
Dw2	con	pheno											0.29														0.23			0.3			0.21	0.2							0.21
MICA4	case	allele
MICA4	con	allele
MICA5.1	case	allele
MICA5.1	con	allele
MICA5	case	allele
MICA5	con	allele
MICA6	case	allele
MICA6	con	allele
MICA9	case	allele
MICA9	con	allele
TAP1_333V	case	allele
TAP1_333V	con	allele
TAP1_637G	case	allele
TAP1_637G	con	allele
TAP2_379I	case	allele
TAP2_379I	con	allele
TAP2_565T	case	allele
TAP2_565T	con	allele
TAP2_665A	case	allele
TAP2_665A	con	allele
Dw17	case	pheno																																0.057
Dw17	con	pheno																																0.071
Dw1	case	pheno																																0.206
Dw1	con	pheno																																0.184
Dw3	case	pheno																																0.033
Dw3	con	pheno																																0.112
Dw4	case	pheno																																0.148
Dw4	con	pheno																																0.173
Dw6	case	pheno																																0.19
Dw6	con	pheno																																0.112
TNF308	case	allele					0.08																			0.12						0.14								0.35								0.12
TNF308	con	allele					0.09																			0.14						0.17								0.27								0.13
TNFa1	case	allele																								0.03									0.012										0.08
TNFa1	con	allele																								0.03									0.003										0.052
TNFa2	case	allele																								0.22									0.287										0.16
TNFa2	con	allele																								0.23									0.284										0.2
TNFa3	case	allele																								0.01									0.004										0.023
TNFa3	con	allele																								0.01									0.008										0.022
TNFa4	case	allele																								0.08									0.09					0.55					0.07
TNFa4	con	allele																								0.06									0.1					0.5					0.05
TNFa5	case	allele																								0.07									0.029										0.055
TNFa5	con	allele																								0.08									0.073										0.056
TNFa6	case	allele																								0.11									0.07					0.082					0.11
TNFa6	con	allele																								0.11									0.143					0.17					0.12
TNFa7	case	allele																								0.06									0.045										0.1
TNFa7	con	allele																								0.11									0.065										0.12
TNFa8	case	allele																								0.01									0.001					0.132					0.023
TNFa8	con	allele																								0.01									0.011					0.29					0.023
TNFa9	case	allele																								0.03									0.016										0.028
TNFa9	con	allele																								0.02									0.014										0.022
TNFa10	case	allele																								0.13									0.094										0.14
TNFa10	con	allele																								0.15									0.073										0.16
TNFa11	case	allele																								0.24									0.33										0.16
TNFa11	con	allele																								0.11									0.21										0.13
TNFa12	case	allele																								0.01									0.016										0.002
TNFa12	con	allele																								0.001									0.017										0.02
TNFa13	case	allele																								0.01									0.001					0.4					0.03
TNFa13	con	allele																								0.06									0.01					0.29					0.03
TNFb1	case	allele																																	0.168										0.14
TNFb1	con	allele																																	0.155										0.12
TNFb2	case	allele																																	0.001										0.002
TNFb2	con	allele																																	0.009										0.002
TNFb3	case	allele																																	0.164										0.069
TNFb3	con	allele																																	0.145										0.098
TNFb4	case	allele																																	0.45										0.44
TNFb4	con	allele																																	0.4352										0.45
TNFb5	case	allele																																	0.195										0.29
TNFb5	con	allele																																	0.315										0.29
TNFb6	case	allele																																	0.005
TNFb6	con	allele																																	0.001
TNFb7	case	allele																																	0.018										0.055
TNFb7	con	allele																																	0.024										0.038
TNFc1	case	allele
TNFc1	con	allele
TNFc2	case	allele
TNFc2	con	allele
TNFd1	case	allele
TNFd1	con	allele
TNFd2	case	allele
TNFd2	con	allele
TNFd3	case	allele
TNFd3	con	allele
TNFd4	case	allele
TNFd4	con	allele
TNFd5	case	allele
TNFd5	con	allele
TNFd6	case	allele
TNFd6	con	allele
TNFd7	case	allele
TNFd7	con	allele
TNFd8	case	allele
TNFd8	con	allele
TNFd9	case	allele
TNFd9	con	allele
C4A1	case	pheno																			0.001
C4A1	con	pheno																			0.01
C4A2	case	pheno						0.075													0.03
C4A2	con	pheno						0.045													0.05
C4A3	case	pheno						0.88													0.68
C4A3	con	pheno						0.805													0.65
C4A4	case	pheno						0.175													0.07
C4A4	con	pheno						0.155													0.1
C4A5	case	pheno						0.001													0.001
C4A5	con	pheno						0.01													0.01
C4A6	case	pheno						0.05													0.03
C4A6	con	pheno						0.115													0.03
C4Anull	case	pheno						0.315													0.19
C4Anull	con	pheno						0.295													0.15
C4B1	case	pheno						0.95													0.76
C4B1	con	pheno						0.89													0.75
C4B2	case	pheno						0.195													0.1
C4B2	con	pheno						0.17													0.12
C4B3	case	pheno						0.055													0.01
C4B3	con	pheno						0.045													0.02
C4B4	case	pheno						0.005													0.01
C4B4	con	pheno						0.001													0.01
C4B5	case	pheno						0.001													0.01
C4B5	con	pheno						0.015													0.001
C4B6	case	pheno																			0.001
C4B6	con	pheno																			0.001
C4B7	case	pheno																			0.001
C4B7	con	pheno																			0.001
C4Bnull	case	pheno						0.145													0.11
C4Bnull	con	pheno						0.14													0.1
[truncated: 19 more columns]

## Sheet: T1D
Author	Author	Author	Al-Harbi	Cruz	Al-Jenaidi	Al-Jenaidi	Buzzetti	Altobelli	Rani	Bhatia	Omar	Sakurami	Standl	Rau	Aparicio	ArnaizIllena	Barbosa	Barbosa	Becker	Behbehani	Bertrams	Bertrams	Bertrams	Bertrams	Bugawan	Cheong	Court	Court	Cudworth	deMoerloose	Deschamps	DjilaliSaiah	Dornan	Esposito	Farid	Field	Gambelunghe	Garovoy	Gray	Gupta	Hawkins	Ilonen	Ilonen	Ilonen	Ilonen	Ilonen	Jackson	Johnston	Kawabata
Year	Year	Year	2004	2004	2005	2005	2004	2005	2004	1985	1984	1980	1981	1997	1988	1980	1982	1982	1977	1987	1980	1980	1980	1984	2002	2001	1982	1982	1976	1978	1980	1996	1980	1997	1979	1986	2000	1978	1982	2003	1987	1982	1982	1982	1982	1996	1995	1982	2000
Type	Type	Type	allele	allele	allele	allele	allele	allele	allele	pheno	pheno	pheno	pheno	allele	pheno	pheno	pheno	pheno	pheno	pheno	pheno	pheno	pheno	allele	allele	pheno	pheno	pheno	pheno	pheno	allele	pheno	pheno	allele	pheno	pheno	allele	pheno	pheno	allele	pheno	pheno	pheno	pheno	pheno	pheno	allele	pheno	allele
cases	cases	cases	107	91	126	78	356	60	100	88	57	131	124	100	56	62	249	140	90	63	112	213	510	380	90	607	121	121	288	123	53	75	72	52	73	305	95	68	186	635	75	174	174	127	75	649	241	113	202
controls	controls	controls	88	82	126	111	412	120	94	113	146	101	4302	150	472	330	481	253	282	93	1000	536	536	382	94	1517	635	385	375	176	116	162	150	65	214	259	98	404	100	503	100	266	275	134	96	756	209	200	220
A0101	case	allele																							0.011
A0101	con	allele																							0.005
A0201	case	allele																							0.061
A0201	con	allele																							0.069
A0203	case	allele																							0.006
A0203	con	allele																							0.005
A0206	case	allele																							0.028
A0206	con	allele																							0.016
A0207	case	allele																							0.011
A0207	con	allele																							0.016
A0211	case	allele																							0.006
A0211	con	allele																							0.001
A0302	case	allele																							0.006
A0302	con	allele																							0.001
A10	case	pheno																											0.0486												0.04	0.029						0.053
A10	con	pheno																											0.0853												0.05	0.079						0.1
A1101	case	allele																							0.156
A1101	con	allele																							0.261
A1102	case	allele																							0.011
A1102	con	allele																							0.005
A11	case	pheno																									0.107		0.0451	0.065	0.02										0.453							0.124
A11	con	pheno																									0.112		0.1227	0.171	0.08										0.58							0.14
A19	case	pheno																																							0.053	0.05
A19	con	pheno																																							0.12	0.15
A1	case	pheno																	0.4		0.31				0.01		0.43		0.46		0.12								0.5		0.001							0.43
A1	con	pheno																	0.28		0.29				0.01		0.39		0.34		0.1								0.31		0.001							0.43
A23	case	pheno																													0.04
A23	con	pheno																													0.06
A2402	case	allele																							0.333
A2402	con	allele																							0.213
A2403	case	allele																							0.028
A2403	con	allele																							0.011
A2405	case	allele																							0.001
A2405	con	allele																							0.005
A2407	case	allele																							0.094
A2407	con	allele																							0.138
A2410	case	allele																							0.006
A2410	con	allele																							0.016
A24	case	pheno																							0.46						0.12										0.32
A24	con	pheno																							0.17						0.1										0.22
A25	case	pheno																													0.02
A25	con	pheno																													0.02
A2601	case	allele																							0.013
A2601	con	allele																							0.028
A26	case	pheno																													0.02
A26	con	pheno																													0.07
A28	case	pheno																									0.066		0.0521		0.06																	0.0885
A28	con	pheno																									0.05		0.048		0.04																	0.05
A2902	case	allele																							0.006
A2902	con	allele																							0.006
A29	case	pheno																											0.0729		0.04																	0.071
A29	con	pheno																											0.072		0.04																	0.08
A2	case	pheno																			0.48				0.11		0.54		0.51		0.35										0.56	0.66						0.5
A2	con	pheno																			0.51				0.11		0.49		0.45		0.23										0.53	0.5						0.46
A30	case	pheno																													0.07
A30	con	pheno																													0.05
A31	case	pheno																													0.02
A31	con	pheno																													0.01
A3201	case	allele																							0.006
A3201	con	allele																							0.001
A32	case	pheno																									0.008		0.0174		0.06
A32	con	pheno																									0.014		0.0613		0.04
A3303	case	allele																							0.11
A3303	con	allele																							0.74
A33	case	pheno													0.2										0.11						0.001										0.28
A33	con	pheno													0.1										0.07						0.001										0.14
A3401	case	allele																							0.11
A3401	con	allele																							0.133
A34	case	pheno
A34	con	pheno
A3	case	pheno																									0.19		0.2292		0.06										0.027	0.328						0.25
A3	con	pheno																									0.25		0.2933		0.09										0.06	0.496						0.265
A6801	case	allele																							0.006
A6801	con	allele																							0.001
A9	case	pheno																									0.04		0.22													0.37						0.16
A9	con	pheno																									0.16		0.19													0.26						0.16
B0801	case	allele																							0.01
B0801	con	allele																							0.001
B12	case	pheno																									0.157		0.2361		0.08										0.001							0.221
B12	con	pheno																									0.365		0.2827		0.14										0.03							0.27
B1301	case	allele																							0.02
B1301	con	allele																							0.053
B13	case	pheno																									0.016		0.0347		0.01										0.147		0.011					0.035
B13	con	pheno																									0.041		0.0533		0.01										0.17		0.073					0.025
B1402	case	allele																							0.001
B1402	con	allele																							0.005
B14	case	pheno																							0.001		0.04		0.06		0.04																	0.04
B14	con	pheno																							0.01		0.03		0.07		0.04																	0.15
B1501	case	allele																							0.017
B1501	con	allele																							0.005
B1502	case	allele																							0.056
B1502	con	allele																							0.053
B1506	case	allele																							0.001
B1506	con	allele																							0.005
B1513	case	allele																							0.033
B1513	con	allele																							0.032
B1518	case	allele																							0.006
B1518	con	allele																							0.005
B1521	case	allele																							0.05
B1521	con	allele																							0.059
B1535	case	allele																							0.072
B1535	con	allele																							0.069
B15	case	pheno											0.33				0.26		0.16		0.25	0.29			0.23		0.2		0.18		0.11				0.33		0.15	0.13	0.18		0.31		0.43					0.18
B15	con	pheno											0.14				0.1		0.12		0.15	0.13			0.23		0.08		0.1		0.05				0.09		0.1	0.11	0.1		0.35		0.22					0.05
B16	case	pheno																									0.01														0.11		0.15
B16	con	pheno																									0.04														0.1		0.08
B17	case	pheno																									0.03		0.04		0.001										0.33							0.02
B17	con	pheno																									0.08		0.07		0.01										0.17							0.09
B1801	case	allele																							0.033
B1801	con	allele																							0.027
B1802	case	allele																							0.006
B1802	con	allele																							0.005
B18	case	pheno											0.15			0.39	0.12		0.1			0.15			0.04		0.11		0.11	0.18	0.2		0.15		0.14				0.07									0.11
B18	con	pheno											0.09			0.16	0.09		0.08			0.12			0.03		0.08		0.05	0.1	0.08		0.09		0.06				0.05									0.08
B21	case	pheno																									0.07				0.09
B21	con	pheno																									0.02				0.05
B22	case	pheno																									0.07		0.03		0.01																	0.07
B22	con	pheno																									0.04		0.05		0.02																	0.04
B2706	case	allele																							0.011
B2706	con	allele																							0.016
B27	case	pheno																									0.116		0.0486		0.05										0.027							0.07
B27	con	pheno																									0.106		0.0773		0.05										0.05							0.06
B3501	case	allele																							0.006
B3501	con	allele																							0.016
B3503	case	allele																							0.006
B3503	con	allele																							0.005
B3505	case	allele																							0.067
B3505	con	allele																							0.085
B3507	case	allele																							0.006
B3507	con	allele																							0.001
B3520	case	allele																							0.001
B3520	con	allele																							0.005
B35	case	pheno																									0.06		0.07	0.08	0.06										0.04		0.18					0.05
B35	con	pheno																									0.06		0.12	0.23	0.1										0.06		0.33					0.08
B3701	case	allele																							0.011
B3701	con	allele																							0.005
B37	case	pheno																									0.008				0.01
B37	con	pheno																									0.002				0.02
B3801	case	allele																							0.001
B3801	con	allele																							0.021
B3802	case	allele																							0.089
B3802	con	allele																							0.128
B38	case	pheno																													0.03
B38	con	pheno																													0.02
B3901	case	allele																							0.006
B3901	con	allele																							0.016
B39	case	pheno																													0.04
B39	con	pheno																													0.03
B4001	case	allele																							0.067
B4001	con	allele																							0.064
B4002	case	allele																							0.061
B4002	con	allele																							0.085
B4006	case	allele																							0.017
B4006	con	allele																							0.001
B4010	case	allele																							0.001
B4010	con	allele																							0.011
B40	case	pheno																							0.15		0.23		0.15		0.04										0.29		0.18					0.17
B40	con	pheno																							0.16		0.1		0.11		0.04										0.29		0.18					0.1
B4101	case	allele																							0.011
B4101	con	allele																							0.001
B41	case	pheno																													0.001
B41	con	pheno																													0.01
B42	case	pheno
B42	con	pheno
B4402	case	allele																							0.006
B4402	con	allele																							0.001
B4403	case	allele																							0.011
B4403	con	allele																							0.011
B44	case	pheno
B44	con	pheno
B4501	case	allele																							0.006
B4501	con	allele																							0.001
B45	case	pheno
B45	con	pheno
B4601	case	allele																							0.033
B4601	con	allele																							0.021
B46	case	pheno																																							0.187
B46	con	pheno																																							0.31
B4801	case	allele																							0.039
B4801	con	allele																							0.037
B48	case	pheno																																							0.027
B48	con	pheno																																							0.05
B49	case	pheno
B49	con	pheno
B50	case	pheno
B50	con	pheno
B5101	case	allele																							0.028
B5101	con	allele																							0.032
B5106	case	allele																							0.017
B5106	con	allele																							0.005
B51	case	pheno
B51	con	pheno
B52011	case	allele																							0.006
B52011	con	allele																							0.005
B52	case	pheno													0.018
B52	con	pheno													0.235
B53	case	pheno
B53	con	pheno
B5401	case	allele																							0.022
B5401	con	allele																							0.005
B54	case	pheno										0.36			0.46																										0.08
B54	con	pheno										0.09			0.14																										0.03
B5502	case	allele																							0.017
B5502	con	allele																							0.011
B55	case	pheno																																							0.093
B55	con	pheno																																							0.04
B5603	case	allele																							0.006
B5603	con	allele																							0.001
B56	case	pheno
B56	con	pheno
B5701	case	allele																							0.006
B5701	con	allele																							0.005
B57	case	pheno
B57	con	pheno
B5801	case	allele																							0.128
B5801	con	allele																							0.069
B58	case	pheno
B58	con	pheno
B59	case	pheno
B59	con	pheno
B5	case	pheno										0.176															0.041		0.0451	0.049	0.03										0.067		0.052					0.027
B5	con	pheno										0.367															0.066		0.0987	0.159	0.09										0.11		0.113					0.065
B60	case	pheno
B60	con	pheno
B61	case	pheno
B61	con	pheno
B62	case	pheno																																		0.111
B62	con	pheno																																		0.63
B63	case	pheno
B63	con	pheno
B64	case	pheno
B64	con	pheno
B65	case	pheno
B65	con	pheno
B67	case	pheno
B67	con	pheno
B70	case	pheno
B70	con	pheno
B7	case	pheno											0.13				0.1446		0.1		0.134						0.124		0.1528	0.13	0.06				0.0959				0.12		0.001		0.131					0.221
B7	con	pheno											0.27				0.2162		0.31		0.262						0.279		0.296	0.222	0.11				0.2056				0.26		0.02		0.339					0.335
B8	case	pheno											0.46				0.36		0.6		0.3	0.34			0.01	0.41	0.46		0.51	0.37	0.13				0.47	0.2	0.26	0.41	0.5		0.03		0.3					0.46
B8	con	pheno											0.19				0.15		0.2		0.21	0.18			0.001	0.23	0.27		0.29	0.17	0.08				0.25	0.08	0.11	0.18	0.23		0.001		0.12					0.35
BfF1	case	pheno														0.39							0.06								0.19		0.05			0.05
BfF1	con	pheno														0.09							0.02								0.04		0.01			0.01
BfF	case	pheno																					0.27										0.1
BfF	con	pheno																					0.27										0.15
BfS1	case	pheno																					0.03								0.04		0.01
BfS1	con	pheno																					0.02								0.01		0.02
BfS	case	pheno																					0.92										0.83
BfS	con	pheno																					0.96										0.82
C0102	case	allele																							0.089
C0102	con	allele																							0.037
C02022	case	allele																							0.006
C02022	con	allele																							0.001
C0302	case	allele																							0.122
C0302	con	allele																							0.064
C0303	case	allele																							0.044
C0303	con	allele																							0.016
C03041	case	allele																							0.028
C03041	con	allele																							0.064
C0305	case	allele																							0.011
C0305	con	allele																							0.001
C0401	case	allele																							0.106
C0401	con	allele																							0.122
C0402	case	allele																							0.006
C0402	con	allele																							0.001
C0403	case	allele																							0.068
C0403	con	allele																							0.08
C0501	case	allele																							0.006
C0501	con	allele																							0.001
C0602	case	allele																							0.028
C0602	con	allele																							0.011
C0701	case	allele																							0.022
C0701	con	allele																							0.011
C0702	case	allele																							0.217
C0702	con	allele																							0.33
C0704	case	allele																							0.017
C0704	con	allele																							0.021
C0706	case	allele																							0.011
C0706	con	allele																							0.001
C0801	case	allele																							0.139
C0801	con	allele																							0.106
C0802	case	allele																							0.001
C0802	con	allele																							0.005
C1202	case	allele																							0.006
C1202	con	allele																							0.005
C1203	case	allele																							0.006
C1203	con	allele																							0.005
C12042	case	allele																							0.017
C12042	con	allele																							0.005
C1402	case	allele																							0.006
C1402	con	allele																							0.016
C1502	case	allele																							0.028
C1502	con	allele																							0.08
C1601	case	allele																							0.001
C1601	con	allele																							0.005
C1604	case	allele																							0.006
C1604	con	allele																							0.001
C1701	case	allele																							0.006
C1701	con	allele																							0.001
C4A1	case	pheno
C4A1	con	pheno
C4A2	case	pheno
C4A2	con	pheno
C4A3	case	pheno
C4A3	con	pheno
C4A4	case	pheno																						0.05
C4A4	con	pheno																						0.06
C4A5	case	pheno
C4A5	con	pheno
C4A6	case	pheno
C4A6	con	pheno
C4AQ0	case	pheno																						0.25
C4AQ0	con	pheno																						0.19
C4B1.1	case	pheno
C4B1.1	con	pheno
C4B1	case	pheno
C4B1	con	pheno
C4B2.9	case	pheno
C4B2.9	con	pheno
C4B2	case	pheno
C4B2	con	pheno
C4B3	case	pheno
C4B3	con	pheno
C4B5	case	pheno																						0.13												0.19
C4B5	con	pheno																						0.04												0.11
C4BQ0	case	pheno																						0.1
C4BQ0	con	pheno																						0.13
Cw1	case	pheno									0.02				0.55										0.09						0.03
Cw1	con	pheno									0.001				0.28										0.04						0.06
Cw2	case	pheno																										0.094			0.04
Cw2	con	pheno																										0.044			0.05
Cw3	case	pheno									0.18											0.35			0.21			0.46			0.17					0.18								0.58
Cw3	con	pheno									0.1											0.22			0.14			0.25			0.08					0.1								0.4
Cw4	case	pheno									0.18														0.19			0.04			0.09													0.1
Cw4	con	pheno									0.16														0.22			0.11			0.13													0.26
Cw5	case	pheno									0.04														0.01						0.19
Cw5	con	pheno									0.04														0.001						0.09
Cw6	case	pheno
Cw6	con	pheno
Cw7	case	pheno
Cw7	con	pheno
Cw8	case	pheno
Cw8	con	pheno
DMA0101	case	allele																														0.999
DMA0101	con	allele																														0.99
DMA0102	case	allele																														0.001
DMA0102	con	allele																														0.22
DMA0103	case	allele																														0.054
DMA0103	con	allele																														0.062
DMA0104	case	allele																														0.001
DMA0104	con	allele																														0.006
DMB0101	case	allele																														0.787		0.85
DMB0101	con	allele																														0.925		0.76
DMB0102	case	allele																														0.19		0.12
DMB0102	con	allele																														0.06		0.17
DMB0103	case	allele																														0.31		0.03
DMB0103	con	allele																														0.3		0.06
DMB0104	case	allele																														0.25		0.001
DMB0104	con	allele																														0.06		0.02
DMB0105	case	allele
DMB0105	con	allele
DPA0102	case	allele																							0.001
DPA0102	con	allele																							0.01
DPA0103	case	allele																							0.2
DPA0103	con	allele																							0.15
DPA0104	case	allele																							0.001
DPA0104	con	allele																							0.01
DPA02011	case	allele																							0.067
DPA02011	con	allele																							0.096
DPA02012	case	allele																							0.005
DPA02012	con	allele																							0.001
DPA0201	case	allele
DPA0201	con	allele
DPA02021	case	allele																							0.017
DPA02021	con	allele																							0.001
DPA02022	case	allele																							0.678
DPA02022	con	allele																							0.707
DPA0301	case	allele																							0.006
DPA0301	con	allele																							0.001
DPA0401	case	allele																							0.028
DPA0401	con	allele																							0.032
DPB0101	case	allele		0.1
DPB0101	con	allele		0.15
DPB0201	case	allele		0.06																					0.083
DPB0201	con	allele		0.09																					0.068
DPB0202	case	allele		0.02																					0.056
DPB0202	con	allele		0.001																					0.011
DPB0301	case	allele		0.16																					0.017
DPB0301	con	allele		0.08																					0.055
DPB0401	case	allele		0.2																					0.111
DPB0401	con	allele		0.26																					0.06
DPB0402	case	allele		0.14																					0.006
DPB0402	con	allele		0.18																					0.001
DPB0501	case	allele		0.01																					0.344
DPB0501	con	allele		0.01																					0.265
DPB0601	case	allele		0.001
DPB0601	con	allele		0.001
DPB0801	case	allele
DPB0801	con	allele
DPB0901	case	allele		0.02																					0.001
DPB0901	con	allele		0.001																					0.016
DPB0902	case	allele																							0.011
DPB0902	con	allele																							0.001
DPB1001	case	allele		0.01																					0.001
DPB1001	con	allele		0.01																					0.006
DPB1011	case	allele																							0.289
DPB1011	con	allele																							0.413
DPB1101	case	allele		0.001
DPB1101	con	allele		0.001
DPB1301	case	allele		0.01																					0.033
DPB1301	con	allele		0.04																					0.066
DPB1401	case	allele		0.02																					0.028
DPB1401	con	allele		0.04																					0.016
DPB1501	case	allele		0.001																					0.001
DPB1501	con	allele		0.001																					0.003
DPB1601	case	allele
DPB1601	con	allele
DPB1701	case	allele		0.08
DPB1701	con	allele		0.02
DPB1801	case	allele		0.01
DPB1801	con	allele		0.01
DPB1901	case	allele		0.001																					0.006
DPB1901	con	allele		0.001																					0.001
DPB2001	case	allele																							0.001
DPB2001	con	allele																							0.003
DPB2101	case	allele																							0.001
DPB2101	con	allele																							0.006
DPB2201	case	allele																							0.001
DPB2201	con	allele																							0.003
DPB2301	case	allele		0.001																					0.001
DPB2301	con	allele		0.001																					0.003
DPB2401	case	allele
DPB2401	con	allele
DPB2501	case	allele
DPB2501	con	allele
DPB2601	case	allele																							0.006
DPB2601	con	allele																							0.001
DPB2701	case	allele
DPB2701	con	allele
DPB2801	case	allele																							0.011
DPB2801	con	allele																							0.003
DPB2901	case	allele
DPB2901	con	allele
DPB3001	case	allele																							0.001
DPB3001	con	allele																							0.006
DPB3101	case	allele
DPB3101	con	allele
DPB3201	case	allele
DPB3201	con	allele
DPB3301	case	allele		0.02
DPB3301	con	allele		0.01
DPB3401	case	allele
DPB3401	con	allele
DPB3501	case	allele
DPB3501	con	allele
DPB3601	case	allele
DPB3601	con	allele
DQA0101	case	allele						0.07
DQA0101	con	allele						0.07
DQA0102	case	allele						0.13
DQA0102	con	allele						0.15
DQA0103	case	allele						0.001
DQA0103	con	allele						0.07
DQA0201	case	allele						0.08
DQA0201	con	allele						0.16
DQA0401	case	allele						0.001
DQA0401	con	allele						0.03
DQA0402	case	allele
DQA0402	con	allele
DQA0501	case	allele						0.33
DQA0501	con	allele						0.09
DQA0601	case	allele						0.001
DQA0601	con	allele						0.01
DQA0602	case	allele
DQA0602	con	allele
DQB0201	case	allele	0.467		0.44	0.49	0.67	0.33	0.39																																					0.433
DQB0201	con	allele	0.193		0.25	0.1	0.38	0.08	0.21																																					0.237
DQB0301	case	allele	0.075		0.08	0.14	0.17	0.13	0.04																																					0.137
DQB0301	con	allele	0.17		0.18	0.36	0.5	0.33	0.13																																					0.213
DQB0302	case	allele	0.229		0.2	0.17	0.49	0.27	0.07																																					0.72
DQB0302	con	allele	0.091		0.08	0.14	0.1	0.05	0.04																																					0.22
DQB03031	case	allele
DQB03031	con	allele
DQB03032	case	allele	0.034		0.02	0.4
DQB03032	con	allele	0.019		0.04	0.03
DQB0303	case	allele					0.01	0.001	0.001
DQB0303	con	allele					0.07	0.05	0.03
DQB0304	case	allele					0.001	0.001
DQB0304	con	allele					0.01	0.001
DQB0401	case	allele	0.009		0.01	0.02			0.001
DQB0401	con	allele	0.04		0.02	0.05			0.001
DQB0402	case	allele						0.001	0.001
DQB0402	con	allele						0.03	0.001
DQB0500	case	allele
DQB0500	con	allele
DQB0501	case	allele	0.121		0.14	0.06	0.17	0.09	0.05
DQB0501	con	allele	0.335		0.29	0.2	0.13	0.08	0.07
DQB0502	case	allele					0.11	0.05	0.02
DQB0502	con	allele					0.08	0.07	0.04
DQB05031	case	allele
DQB05031	con	allele
DQB05032	case	allele
DQB05032	con	allele
DQB0503	case	allele					0.01	0.02	0.04
DQB0503	con	allele					0.12	0.05	0.13
DQB0504	case	allele
DQB0504	con	allele
DQB0601	case	allele	0.079		0.07	0.08	0.01	0.001	0.07
DQB0601	con	allele	0.136		0.12	0.1	0.03	0.03	0.09
DQB0602	case	allele					0.001	0.001	0.01
DQB0602	con	allele					0.06	0.03	0.01
DQB0603	case	allele					0.001	0.001	0.02
DQB0603	con	allele					0.1	0.05	0.06
DQB0604	case	allele					0.07	0.08	0.001
DQB0604	con	allele					0.11	0.04	0.02
DQB0605	case	allele							0.001
DQB0605	con	allele							0.02
DQw3_DQ3	case	pheno													0.77					0.89
DQw3_DQ3	con	pheno													0.55					0.46
DR0101	case	allele	0.019		0.02	0.01
DR0101	con	allele	0.011		0.03	0.07
DR0102	case	allele
DR0102	con	allele
DR0103	case	allele	0.005
DR0103	con	allele	0.001
DR0401	case	allele	0.243		0.242	0.06			0.05
DR0401	con	allele	0.034		0.09	0.16			0.01
DR0402	case	allele
DR0402	con	allele
DR0403	case	allele							0.01
DR0403	con	allele							0.05
DR0404	case	allele
DR0404	con	allele
DR0405	case	allele							0.04
DR0405	con	allele							0.01
DR0406	case	allele
DR0406	con	allele
DR0407	case	allele
DR0407	con	allele
DR0408	case	allele
DR0408	con	allele
DR0409	case	allele							0.01
DR0409	con	allele							0.001
DR0410	case	allele
DR0410	con	allele
DR0411	case	allele
DR0411	con	allele
DR0501	case	allele
DR0501	con	allele
DR0502	case	allele
DR0502	con	allele
DR0503	case	allele
DR0503	con	allele
DR0504	case	allele
DR0504	con	allele
DR0601	case	allele
DR0601	con	allele
DR0602	case	allele
DR0602	con	allele
DR0701	case	allele	0.037		0.04	0.05			0.04
DR0701	con	allele	0.068		0.1	0.07			0.16
DR0801	case	allele	0.005
DR0801	con	allele	0.034
DR0802	case	allele
DR0802	con	allele
DR0803	case	allele
DR0803	con	allele
DR0901	case	allele			0.001	0.03
DR0901	con	allele			0.01	0.01
DR1001	case	allele	0.014		0.02	0.01
DR1001	con	allele	0.085		0.08	0.03
DR10	case	pheno						0.001																	0.006
DR10	con	pheno						0.02																	0.008
DR1101	case	allele	0.06		0.05	0.15
DR1101	con	allele	0.21		0.15	0.34
DR1102	case	allele
DR1102	con	allele
DR1103	case	allele
DR1103	con	allele
DR1104	case	allele
DR1104	con	allele
DR11	case	pheno						0.08
DR11	con	pheno						0.28
DR1201	case	allele	0.005		0.001	0.01
DR1201	con	allele	0.011		0.03	0.03
DR1202	case	allele
DR1202	con	allele
DR12	case	pheno						0.01
DR12	con	pheno						0.01
DR1301	case	allele			0.01	0.03
DR1301	con	allele			0.04	0.05
DR1302	case	allele
DR1302	con	allele
DR1303	case	allele
DR1303	con	allele
DR1304	case	allele
DR1304	con	allele
DR1305	case	allele
DR1305	con	allele
DR13	case	pheno						0.12
DR13	con	pheno						0.11
DR1401	case	allele	0.019		0.02	0.001
DR1401	con	allele	0.051		0.03	0.04
DR1402	case	allele
DR1402	con	allele
DR1403	case	allele
DR1403	con	allele
DR1404	case	allele
DR1404	con	allele
DR1405	case	allele
DR1405	con	allele
DR1406	case	allele
DR1406	con	allele
DR1407	case	allele
DR1407	con	allele
DR1408	case	allele
DR1408	con	allele
DR14	case	pheno						0.01
DR14	con	pheno						0.05
DR1501	case	allele	0.065		0.07	0.08			0.03
DR1501	con	allele	0.125		0.07	0.05			0.06
DR1502	case	allele							0.07
DR1502	con	allele							0.06
DR1503	case	allele							0.01
DR1503	con	allele							0.001
DR15	case	pheno						0.02
DR15	con	pheno						0.07
DR1601	case	allele	0.061		0.06	0.03
DR1601	con	allele	0.108		0.11	0.3
DR1602	case	allele
DR1602	con	allele
DR16	case	pheno						0.03
DR16	con	pheno						0.06
DR1	case	pheno						0.07							0.21										0.01						0.11					0.12		0.15			0.03				0.24
DR1	con	pheno						0.06							0.12										0.01						0.06					0.13		0.12			0.001				0.42
DR2	case	pheno													0.071			0.0357		0.06					0.278					0.073	0.05					0.02		0.09			0.32				0.013
DR2	con	pheno													0.343			0.2609		0.3					0.45					0.219	0.14					0.193		0.27			0.38				0.302
DR3	case	pheno						0.33		0.78					0.001			0.44		0.63					0.17	0.47				0.59	0.31					0.31		0.46			0.41
DR3	con	pheno						0.07		0.26					0.001			0.25		0.23					0.04	0.23				0.14	0.1					0.09		0.23			0.08
DR4	case	pheno						0.29							0.64			0.72		0.5					0.18						0.31					0.42		0.6			0.29				0.49
DR4	con	pheno						0.07							0.39			0.3		0.24					0.13						0.07					0.12		0.3			0.26				0.12
DR5	case	pheno													0.14					0.14					0.13						0.08					0.04		0.09			0.12
DR5	con	pheno													0.19					0.53					0.19						0.17					0.18		0.25			0.33
DR6	case	pheno													0.21										0.04						0.04					0.06		0.12			0.03				0.067
DR6	con	pheno													0.16										0.05						0.06					0.16		0.24			0.14				0.24
DR7	case	pheno						0.06							0.001										0.028						0.07					0.043		0.09			0.027
DR7	con	pheno						0.17							0.001										0.026						0.11					0.12		0.24			0.11
DR8	case	pheno						0.001							0.179										0.001											0.001					0.053
DR8	con	pheno						0.04							0.248										0.037											0.008					0.11
DR9	case	pheno													0.48										0.16											0.001					0.35
DR9	con	pheno													0.26										0.06											0.001					0.21
DRw52	case	pheno													0.52
DRw52	con	pheno													0.52
DRw53	case	pheno													0.84					0.5
DRw53	con	pheno													0.65					0.2
Dw4_DRB0401	case	pheno
Dw4_DRB0401	con	pheno
MICA4	case	allele																																			0.19			0.26									0.28
MICA4	con	allele																																			0.22			0.25									0.19
MICA5.1	case	allele																																			0.53			0.37									0.32
MICA5.1	con	allele																																			0.15			0.25									0.26
MICA5	case	allele																																			0.35			0.59									0.14
MICA5	con	allele																																			0.35			0.63									0.18
MICA6	case	allele																																			0.48			0.18									0.149
MICA6	con	allele																																			0.54			0.233									0.245
MICA9	case	allele																																			0.27			0.19									0.12
MICA9	con	allele																																			0.37			0.26									0.12
TAP1_333V	case	allele
TAP1_333V	con	allele
TAP1_637G	case	allele
TAP1_637G	con	allele
TAP2_379I	case	allele												0.235																																	0.09
TAP2_379I	con	allele												0.41																																	0.137
TAP2_565T	case	allele																																													0.07
TAP2_565T	con	allele																																													0.07
TAP2_687G	case	allele																																													0.12
TAP2_687G	con	allele																																													0.287
TAP2_665A	case	allele												0.19																																	0.12
TAP2_665A	con	allele												0.28																																	0.287
DR0301	case	allele	0.43		0.4	0.4			0.38
DR0301	con	allele	0.097		0.1	0.03			0.11
DR0302	case	allele	0.014		0.01	0.07
DR0302	con	allele	0.017		0.001	0.02
DR0412	case	allele	0.005
DR0412	con	allele	0.006
DR0820	case	allele	0.001
DR0820	con	allele	0.017
DR090102	case	allele	0.001
DR090102	con	allele	0.017
DR1307	case	allele	0.001			0.07
DR1307	con	allele	0.051			0.01
DR1327	case	allele	0.001
DR1327	con	allele	0.051
DR1415	case	allele	0.005
DR1415	con	allele	0.006
DP5001	case	allele	0.001
DP5001	con	allele	0.02
DP5101	case	allele	0.01
DP5101	con	allele	0.01
DP5901	case	allele	0.01
DP5901	con	allele	0.01
DP6601	case	allele	0.01
DP6601	con	allele	0.01
DP7501	case	allele	0.02
DP7501	con	allele	0.02
DQB0203	case	allele					0.01
DQB0203	con	allele					0.001
DQB0609	case	allele					0.001
DQB0609	con	allele					0.01
DQA0104	case	allele						0.02
DQA0104	con	allele						0.05
DQA0105	case	allele						0.001
DQA0105	con	allele						0.01
DQA0301	case	allele						0.25
DQA0301	con	allele						0.06
DQA0303	case	allele						0.04
DQA0303	con	allele						0.001
DQA0503	case	allele						0.01
DQA0503	con	allele						0.001
DQA0504	case	allele						0.001
DQA0504	con	allele						0.001
DQA0505	case	allele						0.08
DQA0505	con	allele						0.29
DQB0202	case	allele						0.05	0.03
DQB0202	con	allele						0.13	0.02
DQB0305	case	allele						0.001	0.001
DQB0305	con	allele						0.001	0.001
DQB0609	case	allele						0.001
DQB0609	con	allele						0.01
DR1506	case	allele							0.001
DR1506	con	allele							0.02
DQB0307	case	allele							0.06
DQB0307	con	allele							0.02
[truncated: 43 more columns]

## Sheet: RA
Author	Author	Author	Jaraquemada	Boey	Boey	Lies	Lies	Mody	Mody	Papasteriades	Papasteriades	Mok	Mok	Mattey	Mattey	Perdriger	Perdriger	Castro	Castro	Sakurami	Seignalet	Williams	Marcolongo	Dryll	Ollier	HadjKacem	Vinasco	Vinasco	Wordsworth	Yu	deJuan	deJuan	Nakai	Park	Tuokko	Toyoda	Singal	Yen	Karr	Sasazuki	Yelamos	Yelamos	Vandevyver	Taneja	Taneja	Legrand	Vejbaesya	Anaya	Seidl
Year	Year	Year	1979	1992	1992	1972	1972	1989	1989	1985	1985	2003	2003	2001	2001	1992	1992	2001	2001	1982	1972	1995	1975	1980	1989	2001	1998	1997	1993	2003	1994	1994	1981	1996	2001	1977	1994	2001	1980	1979	1994	1993	1995	1996	1992	1984	2000	2002	1997
type	type	type	pheno	pheno	pheno	pheno	pheno	pheno	pheno	pheno	pheno	pheno	allele	pheno	allele	pheno	pheno	allele	allele	pheno	pheno	pheno	pheno	pheno	pheno	allele	allele	allele	allele	allele	pheno	allele	pheno	pheno	allele	pheno	allele	allele	pheno	pheno	pheno	pheno	allele	pheno	pheno	pheno	pheno	allele	allele
cases	cases	cases	440	50	50	62	62	100	100	118	118	144	144	179	170	57	71	78	79	50	50	51	52	56	57	60	60	60	60	60	62	62	63	65	67	67	68	70	70	70	70	70	75	75	168	77	82	83	84
controls	controls	controls	108	121	330	114	51	1985	513	202	74	297	156	145	136	168	148	65	65	144	300	302	398	100	96	150	61	102	58	75	100	100	76	255	77	317	44	76	99	120	181	189	66	85	275	110	100	90	135
A1	case	pheno	0.3			0.27				0.17											0.22		0.13	0.35									0.02			0.001										0.18
A1	con	pheno	0.4			0.32				0.24											0.18		0.13	0.21									0.001			0.001										0.13
A2	case	pheno	0.6			0.64				0.51											0.44	0.8	0.54	0.75									0.38			0.4										0.36
A2	con	pheno	0.47			0.58				0.52											0.47	0.76	0.5	0.5									0.41			0.42										0.28
A3	case	pheno				0.34				0.16											0.18		0.02										0.001			0.001										0.09
A3	con	pheno				0.35				0.138											0.2		0.05										0.001			0.01										0.12
A9	case	pheno				0.18				0.23											0.18		0.15										0.6			0.55
A9	con	pheno				0.15				0.33											0.22		0.19										0.58			0.06
A10	case	pheno					0.09			0.2											0.08		0.06										0.33			0.21
A10	con	pheno					0.08			0.11											0.1		0.06										0.22			0.2
A11	case	pheno								0.11											0.08		0.17										0.16			0.29										0.06
A11	con	pheno								0.108											0.13		0.16										0.184			0.21										0.07
A19	case	pheno								0.27													0.06										0.1			0.08
A19	con	pheno								0.225													0.08										0.158			0.08
A23	case	pheno																																												0.02
A23	con	pheno																																												0.04
A24	case	pheno																				0.47		0.08																						0.05
A24	con	pheno																				0.65		0.195																						0.1
A25	case	pheno																																												0.01
A25	con	pheno																																												0.02
A26	case	pheno																																												0.05
A26	con	pheno																																												0.07
A28	case	pheno				0.09				0.09													0.001																							0.06
A28	con	pheno				0.17				0.059													0.001																							0.04
A29	case	pheno																					0.001	0.16																						0.06
A29	con	pheno																					0.03	0.08																						0.04
A30	case	pheno																					0.29																							0.01
A30	con	pheno																					0.35																							0.05
A31	case	pheno																				0.24	0.001																							0.05
A31	con	pheno																				0.19	0.01																							0.02
A32	case	pheno																					0.15																							0.03
A32	con	pheno																					0.18																							0.05
A33	case	pheno																																												0.001
A33	con	pheno																																												0.001
A34	case	pheno
A34	con	pheno
B5	case	pheno								0.29											0.18		0.29	0.07									0.33			0.29
B5	con	pheno								0.316											0.14		0.18	0.17									0.316			0.35
B7	case	pheno						0.26		0.059											0.14		0.001										0.143			0.2										0.16
B7	con	pheno						0.224		0.079											0.19		0.03										0.105			0.16										0.12
B8	case	pheno				0.2		0.35		0.14											0.14		0.07	0.28									0.001			0.001										0.14
B8	con	pheno				0.21		0.13		0.07											0.13		0.03	0.14									0.001			0.001										0.1
B12	case	pheno					0.4			0.127											0.28		0.04										0.079			0.13
B12	con	pheno					0.39			0.173											0.27		0.06										0.105			0.17
B13	case	pheno					0.14	0.03		0.042													0.1										0.001			0.01										0.01
B13	con	pheno					0.04	0.034		0.029													0.04										0.013			0.01										0.02
B14	case	pheno						0.05		0.059													0.17	0.015												0.001										0.01
B14	con	pheno						0.055		0.103													0.16	0.095												0.001										0.05
B15	case	pheno						0.04		0.101													0.04	0.1775									0.222			0.11										0.08
B15	con	pheno						0.034		0.069													0.04	0.11									0.237			0.09										0.05
B16	case	pheno						0.01		0.11													0.001										0.048			0.05
B16	con	pheno						0.036		0.059													0.04										0.118			0.06
B17	case	pheno						0.34		0.025													0.21													0.01										0.03
B17	con	pheno						0.372		0.079													0.24													0.01										0.03
B18	case	pheno	0.037					0.08		0.245													0.57													0.001										0.06
B18	con	pheno	0.111					0.055		0.207													0.52													0.001										0.08
B21	case	pheno						0.03		0.05													0.001																							0.05
B21	con	pheno						0.02		0.08													0.15																							0.04
B22	case	pheno						0.001		0.06													0.02										0.02			0.48
B22	con	pheno						0.001		0.07													0.06										0.09			0.24
B27	case	pheno						0.003		0.11												0.08	0.04	0.015									0.001			0.001										0.02
B27	con	pheno						0.001		0.054												0.19	0.05	0.1									0.001			0.01										0.05
B35	case	pheno						0.1		0.271												0.25											0.159			0.05										0.06
B35	con	pheno						0.069		0.314												0.31											0.158			0.13										0.09
B37	case	pheno						0.001		0.033																							0.001
B37	con	pheno						0.001		0.024																							0.001
B38	case	pheno																																												0.06
B38	con	pheno																																												0.01
B39	case	pheno																				0.25																								0.01
B39	con	pheno																				0.26																								0.02
B40	case	pheno								0.067																							0.317			0.31										0.06
B40	con	pheno								0.079																							0.329			0.34										0.05
B41	case	pheno						0.03																																						0.01
B41	con	pheno						0.019																																						0.01
B42	case	pheno						0.14
B42	con	pheno						0.213
B44	case	pheno						0.12																																						0.15
B44	con	pheno						0.153																																						0.15
B45	case	pheno						0.04																																						0.001
B45	con	pheno						0.092																																						0.01
B46	case	pheno			0.54
B46	con	pheno			0.239
B47	case	pheno						0.001
B47	con	pheno						0.001
B48	case	pheno						0.001														0.37
B48	con	pheno						0.001														0.33
B49	case	pheno
B49	con	pheno
B51	case	pheno						0.01																									0.127													0.05
B51	con	pheno						0.013																									0.172													0.06
B52	case	pheno						0.001																									0.238													0.001
B52	con	pheno						0.001																									0.188													0.01
B53	case	pheno						0.001																																						0.001
B53	con	pheno						0.015																																						0.001
B54	case	pheno																															0.21							0.26						0.02
B54	con	pheno																															0.13							0.09						0.001
B55	case	pheno																																												0.01
B55	con	pheno																																												0.03
B56	case	pheno
B56	con	pheno
B57	case	pheno
B57	con	pheno
B58	case	pheno
B58	con	pheno
B59	case	pheno																															0.111
B59	con	pheno																															0.037
B60	case	pheno						0.01														0.02
B60	con	pheno						0.001														0.06
B61	case	pheno						0.001														0.16
B61	con	pheno						0.001														0.11
B62	case	pheno
B62	con	pheno
B63	case	pheno
B63	con	pheno
B64	case	pheno
B64	con	pheno
B65	case	pheno
B65	con	pheno
B67	case	pheno
B67	con	pheno
B70	case	pheno						0.2
B70	con	pheno						0.235
C4A1	case	pheno
C4A1	con	pheno
C4A2	case	pheno
C4A2	con	pheno
C4A3	case	pheno																																0.815
C4A3	con	pheno																																0.867
C4A4	case	pheno																																0.323
C4A4	con	pheno																																0.275
C4A5	case	pheno
C4A5	con	pheno
C4A6	case	pheno
C4A6	con	pheno
C4Anull	case	pheno																																0.323
C4Anull	con	pheno																																0.149
C4B1	case	pheno																																0.754
C4B1	con	pheno																																0.886
C4B2	case	pheno																																0.431
C4B2	con	pheno																																0.388
C4B3	case	pheno
C4B3	con	pheno
C4B4	case	pheno
C4B4	con	pheno
C4B5	case	pheno																																0.292
C4B5	con	pheno																																0.126
C4B6	case	pheno
C4B6	con	pheno
C4B7	case	pheno
C4B7	con	pheno
C4Bnull	case	pheno																																0.062
C4Bnull	con	pheno																																0.043
Cw1	case	pheno																																												0.04
Cw1	con	pheno																																												0.04
Cw2	case	pheno																				0.06																								0.05
Cw2	con	pheno																				0.19																								0.08
Cw3	case	pheno																				0.45		0.26																						0.13
Cw3	con	pheno																				0.38		0.146																						0.07
Cw4	case	pheno																				0.18																								0.09
Cw4	con	pheno																				0.29																								0.12
Cw5	case	pheno																						0.25														0.12								0.11
Cw5	con	pheno																						0.12														0.05								0.1
Cw6	case	pheno																																												0.03
Cw6	con	pheno																																												0.07
Cw7	case	pheno																				0.37		0.39														0.3								0.29
Cw7	con	pheno																				0.27		0.3														0.33								0.2
Cw8	case	pheno																				0.47
Cw8	con	pheno																				0.33
Cw9	case	pheno
Cw9	con	pheno
Cw10	case	pheno
Cw10	con	pheno
Cw11	case	pheno
Cw11	con	pheno
Cw12	case	pheno
Cw12	con	pheno
Cw13	case	pheno
Cw13	con	pheno
Cw14	case	pheno
Cw14	con	pheno
Cw15	case	pheno
Cw15	con	pheno
Cw16	case	pheno
Cw16	con	pheno
Cw17	case	pheno
Cw17	con	pheno
Cw18	case	pheno
Cw18	con	pheno
DPA0201	case	allele
DPA0201	con	allele
DPA02021	case	allele
DPA02021	con	allele
DPA02022	case	allele
DPA02022	con	allele
DPA0301	case	allele
DPA0301	con	allele
DPA0401	case	allele
DPA0401	con	allele
DPB0101	case	allele															0.1																								0.14								0.05
DPB0101	con	allele															0.1081																								0.155								0.2
DPB0201	case	allele															0.24																								0.19								0.08
DPB0201	con	allele															0.2837																								0.122								0.03
DPB0202	case	allele															0.01																								0.03								0.01
DPB0202	con	allele															0.0135																								0.022								0.015
DPB0301	case	allele															0.15																								0.06								0.21
DPB0301	con	allele															0.1756																								0.166								0.289
DPB0401	case	allele															0.78																								0.51								0.76
DPB0401	con	allele															0.55																								0.66								0.73
DPB0402	case	allele															0.14																								0.37								0.24
DPB0402	con	allele															0.2905																								0.293								0.296
DPB0501	case	allele															0.014																								0.014								0.012
DPB0501	con	allele															0.054																								0.02								0.022
DPB0601	cases	allele															0.1																								0.06								0.07
DPB0601	con	allele															0.06																								0.04								0.01
DPB0801	case	allele															0.001																																0.001
DPB0801	con	allele															0.001																																0.022
DPB0901	case	allele															0.03																								0.014								0.01
DPB0901	con	allele															0.0202																								0.01								0.015
DPB1001	case	allele															0.028																								0.057								0.036
DPB1001	con	allele															0.0337																								0.044								0.022
DPB1101	case	allele																																							0.043								0.012
DPB1101	con	allele																																							0.06								0.022
DPB1301	case	allele															0.01																								0.028								0.05
DPB1301	con	allele															0.054																								0.04								0.052
DPB1401	case	allele															0.001																								0.014								0.01
DPB1401	con	allele															0.0337																								0.033								0.111
DPB1501	case	allele																																							0.01								0.02
DPB1501	con	allele																																							0.022								0.007
DPB1601	case	allele																																							0.001								0.04
DPB1601	con	allele																																							0.006								0.001
DPB1701	case	allele																																							0.09								0.01
DPB1701	con	allele																																							0.05								0.001
DPB1801	case	allele																																							0.03
DPB1801	con	allele																																							0.001
DPB1901	case	allele															0.01																								0.001								0.001
DPB1901	con	allele															0.0135																								0.022								0.015
DPB2001	case	allele																																															0.01
DPB2001	con	allele																																															0.001
DPB2101	case	allele
DPB2101	con	allele
DPB2201	case	allele
DPB2201	con	allele
DPB2301	case	allele
DPB2301	con	allele
DPB2401	case	allele																																															0.02
DPB2401	con	allele																																															0.001
DPB2501	case	allele
DPB2501	con	allele
DPB2601	case	allele
DPB2601	con	allele
DPB2701	case	allele
DPB2701	con	allele
DPB2801	case	allele
DPB2801	con	allele
DPB2901	case	allele																																															0.001
DPB2901	con	allele																																															0.007
DPB3001	case	allele
DPB3001	con	allele
DPB3101	case	allele																																															0.001
DPB3101	con	allele																																															0.007
DPB3201	case	allele																																															0.001
DPB3201	con	allele																																															0.007
DPB3301	case	allele																																															0.05
DPB3301	con	allele																																															0.007
DPB3401	case	allele
DPB3401	con	allele
DPB3501	case	allele
DPB3501	con	allele
DPB3601	case	allele
DPB3601	con	allele
DPB4101	case	allele																																															0.001
DPB4101	con	allele																																															0.007
DPB5001	case	allele																																															0.012
DPB5001	con	allele																																															0.001
DPB5101	case	allele																																															0.071
DPB5101	con	allele																																															0.015
DPB5501	case	allele																																															0.012
DPB5501	con	allele																																															0.001
DQA0101	case	allele																	0.051
DQA0101	con	allele																	0.046
DQA0102	case	allele																	0.057
DQA0102	con	allele																	0.069
DQA0103	case	allele																	0.019
DQA0103	con	allele																	0.046
DQA0201	case	allele																	0.057
DQA0201	con	allele																	0.031
DQA0301	case	allele																	0.411
DQA0301	con	allele																	0.438
DQA0401	case	allele																	0.405
DQA0401	con	allele																	0.369
DQA0501	case	allele
DQA0501	con	allele
DQA0601	case	allele
DQA0601	con	allele
DQB0201	case	allele																	0.08																														0.26
DQB0201	con	allele																	0.069																														0.341
DQB0202	case	allele																																															0.001
DQB0202	con	allele																																															0.007
DQB0301	case	allele																	0.309																														0.345
DQB0301	con	allele																	0.277																														0.385
DQB0302	case	allele																	0.15																														0.27
DQB0302	con	allele																	0.215																														0.104
DQB03031	case	allele
DQB03031	con	allele
DQB03032	case	allele
DQB03032	con	allele
DQB0303	case	allele																	0.2																														0.17
DQB0303	con	allele																	0.177																														0.215
DQB0304	case	allele																																															0.01
DQB0304	con	allele																																															0.001
DQB0401	case	allele																	0.06																														0.02
DQB0401	con	allele																	0.085																														0.015
DQB0402	case	allele																	0.05
DQB0402	con	allele																	0.046
DQB0501	case	allele																	0.07																														0.37
DQB0501	con	allele																	0.038																														0.281
DQB0502	case	allele																	0.01																														0.05
DQB0502	con	allele																	0.001																														0.001
DQB05031	case	allele
DQB05031	con	allele
DQB05032	case	allele
DQB05032	con	allele
DQB0503	case	allele																	0.001																														0.07
DQB0503	con	allele																	0.008																														0.007
DQB0504	case	allele
DQB0504	con	allele
DQB0601	case	allele																	0.001																														0.11
DQB0601	con	allele																	0.015																														0.2
DQB0602	case	allele																	0.03																														0.18
DQB0602	con	allele																	0.015																														0.207
DQB0603	case	allele																	0.02																														0.02
DQB0603	con	allele																	0.008																														0.074
DQB0604	case	allele																	0.02																														0.001
DQB0604	con	allele																	0.046																														0.007
DQB0605	case	allele																																															0.01
DQB0605	con	allele																																															0.001
DR0101	case	allele												0.26				0.03														0.23												0.11				0.17
DR0101	con	allele												0.16				0.02														0.17												0.05				0.09
DR0102	case	allele																0.01														0.03																0.01
DR0102	con	allele																0.02														0.01																0.04
DR0103	case	allele												0.01																		0.01																0.01
DR0103	con	allele												0.014																		0.0108																0.001
DR0301	case	allele																0.05												0.02														0.15				0.05
DR0301	con	allele																0.023												0.11														0.247				0.077
DR0401_Dw4	case	allele	0.49										0.7	0.3				0.02							0.49							0.08			0.58					0.61				0.11				0.04	0.5
DR0401_Dw4	con	allele	0.25										0.6	0.1				0.01							0.23							0.03			0.57					0.32				0.02				0.001	0.12
DR0402	case	allele												0.02				0.01														0.03												0.01				0.06	0.001
DR0402	con	allele												0.02				0.001														0.01												0.001				0.01	0.001
DR0403	case	allele											0.07	0.03				0.01														0.02			0.03									0.03				0.07	0.001
DR0403	con	allele											0.04	0.01				0.001														0.06			0.02									0.09				0.001	0.01
DR0404	case	allele											0.02	0.09				0.08																	0.28									0.12				0.1	0.04
DR0404	con	allele											0.01	0.04				0.12																	0.35									0.05				0.001	0.02
Dw14_0404-0408	case	pheno																0.14							0.23							0.03																0.12
Dw14_0404-0408	con	pheno																0.22							0.02							0.001																0.001
DR0405	case	allele
DR0405	con	allele
DR0405_Dw15	case	pheno											0.44	0.08				0.01							0.001					0.4		0.05			0.001									0.2				0.02	0.02
DR0405_Dw15	con	pheno											0.16	0.03				0.02							0.001					0.11		0.001			0.01									0.05				0.001	0.01
DR0406	case	allele											0.02	0.01				0.01																										0.001					0.001
DR0406	con	allele											0.08	0.014				0.015																										0.011					0.007
DR0407	case	allele											0.001	0.02				0.06														0.001												0.01				0.06	0.001
DR0407	con	allele											0.01	0.01				0.05														0.001												0.001				0.02	0.02
DR0408	case	allele											0.01	0.03				0.06																	0.13													0.02	0.06
DR0408	con	allele											0.6	0.03				0.1																	0.05													0.001	0.04
DR0409	case	allele												0.01																														0.01					0.001
DR0409	con	allele												0.001																														0.001					0.001
DR0410	case	allele											0.01																															0.01				0.02
DR0410	con	allele											0.03																															0.04				0.001
DR0411	case	allele																																														0.01
DR0411	con	allele																																														0.055
DR0412	case	allele																																										0.001
DR0412	con	allele																																										0.011
DR0415	case	allele																																														0.012
DR0415	con	allele																																														0.011
DR0419	case	allele																																														0.024
DR0419	con	allele																																														0.001
DR0421	case	allele																																														0.024
DR0421	con	allele																																														0.067
DR0701	case	allele																0.04																										0.27				0.17
DR0701	con	allele																0.023																										0.188				0.311
DR0801	case	allele																0.03																										0.001
DR0801	con	allele																0.001																										0.023
DR0802	case	allele																0.09
DR0802	con	allele																0.09
DR0803	case	allele																0.001																										0.01
DR0803	con	allele																0.015																										0.001
DR0901	case	allele																0.17																										0.04				0.05
DR0901	con	allele																0.14																										0.02				0.03
DR1001	case	allele																0.01												0.13		0.15												0.28				0.001
DR1001	con	allele																0.001												0.04		0.01												0.11				0.03
DR1101	case	allele																0.01																										0.03
DR1101	con	allele																0.046																										0.106
DR1102	case	allele
DR1102	con	allele
DR1103	case	allele																0.001
DR1103	con	allele																0.015
DR1104	case	allele																0.001																										0.04
DR1104	con	allele																0.015																										0.035
DR1201	case	allele																																										0.01
DR1201	con	allele																																										0.023
DR1202	case	allele																																										0.03
DR1202	con	allele																																										0.058
DR1301	case	allele																0.02																										0.07
DR1301	con	allele																0.001																										0.082
DR1302	case	allele																0.01																										0.01
DR1302	con	allele																0.054																										0.071
DR1303	case	allele																0.01																										0.01
DR1303	con	allele																0.008																										0.001
DR1304	case	allele																0.001
DR1304	con	allele																0.023
DR1305	case	allele																0.01																										0.01
DR1305	con	allele																0.008																										0.001
DR1401	case	allele																																										0.09				0.001
DR1401	con	allele																																										0.094				0.011
DR1402	case	allele																0.18
DR1402	con	allele																0.085
DR1403	case	allele																																														0.06
DR1403	con	allele																																														0.055
DR1404	case	allele																																										0.04				0.001
DR1404	con	allele																																										0.07				0.011
DR1405	case	allele
DR1405	con	allele
DR1406	case	allele
DR1406	con	allele
DR1407	case	allele
DR1407	con	allele
DR1408	case	allele																																														0.001
DR1408	con	allele																																														0.011
DR1501	case	allele
DR1501	con	allele
DR1502	case	allele
DR1502	con	allele
DR1503	case	allele
DR1503	con	allele
DR1601	case	allele																																														0.06
DR1601	con	allele																																														0.033
DR1602	case	allele																																														0.1
DR1602	con	allele																																														0.077
DR1	case	pheno							0.04		0.2			0.27		0.26		0.05		0.16											0.35		0.06		0.22				0.24			0.31		0.19		0.08		0.19	0.33
DR1	con	pheno							0.05		0.12			0.172		0.15		0.05		0.15											0.25		0.18		0.21				0.22			0.23		0.11		0.07		0.13	0.26
DR2	case	pheno	0.17						0.15		0.4			0.26		0.25		0.06		0.24		0.11									0.27		0.21		0.11				0.24			0.23		0.26		0.15		0.37
DR2	con	pheno	0.27						0.24		0.39			0.26		0.34		0.07		0.39		0.09									0.29		0.4		0.13				0.31			0.24		0.46		0.15		0.32
DR3	case	pheno	0.17						0.31		0.24			0.13		0.19		0.05		0.001				0.29							0.18		0.001		0.06				0.21			0.23		0.19		0.17		0.16	0.21
DR3	con	pheno	0.34						0.35		0.28			0.2		0.23		0.02		0.01				0.17							0.34		0.001		0.25				0.25			0.24		0.27		0.11		0.11	0.31
DR4	case	pheno	0.65	0.4					0.44		0.35			0.53		0.68		0.53		0.59		0.13		0.67	0.68						0.23		0.71	0.61	0.34		0.57		0.59	0.74		0.41		0.62		0.35		0.47	0.58
DR4	con	pheno	0.31	0.25					0.1		0.31			0.26		0.21		0.62		0.33		0.19		0.14	0.31						0.14		0.42	0.37	0.19		0.23		0.27	0.53		0.23		0.18		0.08		0.13	0.19
DR5	case	pheno		0.42					0.22		0.31			0.06		0.07				0.02				0.16									0.16		0.07				0.17			0.23		0.11		0.08		0.17
DR5	con	pheno		0.25					0.32		0.24			0.23		0.2				0.04				0.33									0.13		0.06				0.21			0.27		0.23		0.17		0.16
DR6	case	pheno							0.15		0.17			0.18		0.18																	0.19						0.07					0.1		0.03		0.12
DR6	con	pheno							0.18		0.14			0.35		0.18																	0.27						0.18					0.181		0.07		0.28
DR7	case	pheno	0.15						0.15		0.12			0.17		0.04				0.02				0.12							0.2		0.001		0.04				0.16			0.14		0.2		0.07		0.17	0.11
DR7	con	pheno	0.284						0.154		0.175			0.269		0.238				0.001				0.26							0.37		0.001		0.0422				0.3535			0.259		0.23		0.15		0.311	0.2
DR8	case	pheno							0.03					0.02		0.02		0.12				0.11		0.12							0.03				0.07							0.03		0.02		0.001		0.12	0.05
DR8	con	pheno							0.04					0.08		0.06		0.14				0.07		0.26							0.02				0.08							0.05		0.06		0.01		0.17	0.04
DR9	case	pheno		0.44					0.001					0.02				0.17													0.02		0.22		0.05							0.01		0.03				0.05	0.04
DR9	con	pheno		0.26					0.01					0.03				0.14													0.001		0.21		0.04							0.02		0.021				0.03	0.02
DR10	case	pheno							0.06					0.04				0.01													0.15				0.01							0.13		0.048				0.001	0.05
DR10	con	pheno							0.02					0.04				0.001													0.01				0.001							0.04		0.04				0.03	0.06
DR11	case	pheno																													0.14				0.03							0.19						0.15	0.08
DR11	con	pheno																													0.149				0.0141							0.243						0.122	0.193
DR12	case	pheno																													0.02				0.04							0.04						0.02	0.01
DR12	con	pheno																													0.001				0.0281							0.026						0.033	0.037
DR13	case	pheno																													0.16				0.04							0.14						0.1	0.11
DR13	con	pheno																													0.159				0.2394							0.222						0.178	0.141
DR14	case	pheno																													0.05				0.01							0.07						0.02	0.05
DR14	con	pheno																													0.0434				0.0141							0.085						0.1	0.044
DR15	case	pheno																																	0.1													0.22	0.24
DR15	con	pheno																																	0.0704													0.211	0.267
DR16	case	pheno																																	0.01													0.16	0.05
DR16	con	pheno																																	0.0281													0.11	0.052
MICA4	case	allele										0.39
MICA4	con	allele										0.28
MICA5.1	case	allele										0.25
MICA5.1	con	allele										0.27
MICA5	case	allele										0.299
MICA5	con	allele										0.323
MICA6	case	allele										0.194
MICA6	con	allele										0.226
MICA9	case	allele										0.09
MICA9	con	allele										0.153
TAP1_333I	case	allele																											0.85														0.91
TAP1_333I	con	allele																											0.91														0.78
TAP2_0101_1693A	case	allele																									0.34										0.35
TAP2_0101_1693A	con	allele																									0.47										0.11
TAP2_379I	cases	allele																											0.21														0.24				0.54
TAP2_379I	controls	allele																											0.1														0.15				0.38
TAP2_565A	cases	allele
TAP2_565A	controls	allele
TAP2_665A	cases	allele																											0.16														0.31
TAP2_665A	controls	allele																											0.33														0.35
TAP2_687Q	cases	allele																																									0.24
TAP2_687Q	controls	allele																																									0.19
TNF_238A	cases	allele																										0.08
TNF_238A	controls	allele																										0.09
TNF_308A	cases	allele																										0.17
TNF_308A	controls	allele																										0.1
TNF_857T	cases	allele
TNF_857T	controls	allele
TNF_863A	cases	allele
TNF_863A	controls	allele
TNFa1	case	allele													0.018				0.089							0.0169
TNFa1	con	allele													0.041				0.1							0.0372
TNFa2	cases	allele													0.21				0.1							0.21
TNFa2	controls	allele													0.19				0.12							0.19
TNFa3	case	allele													0.012				0.001							0.0168
TNFa3	con	allele													0.011				0.015							0.0304
TNFa4	case	allele													0.06				0.013							0.0932
TNFa4	con	allele													0.086				0.023							0.0676
TNFa5	case	allele													0.078				0.001							0.178
TNFa5	con	allele													0.056				0.038							0.1419
TNFa6	cases	allele													0.16				0.37							0.13
TNFa6	controls	allele													0.16				0.22							0.14
TNFa7	case	allele													0.087				0.07							0.1525
TNFa7	con	allele													0.128				0.031							0.1453
TNFa8	case	allele													0.027				0.001							0.0085
TNFa8	con	allele													0.015				0.001							0.0236
TNFa9	cases	allele																	0.02							0.02
TNFa9	controls	allele																	0.001							0.01
TNFa10	case	allele													0.19				0.272							0.0763
TNFa10	con	allele													0.17				0.377							0.0709
TNFa11	case	allele													0.108				0.063							0.0678
TNFa11	con	allele													0.09				0.077							0.0811
TNFa12	cases	allele													0.001				0.001							0.001
TNFa12	controls	allele													0.01				0.001							0.02
TNFa13	cases	allele													0.01				0.01							0.03
TNFa13	controls	allele													0.02				0.01							0.03
TNFb1	case	allele													0.115				0.058
TNFb1	con	allele													0.125				0.123
TNFb2	case	allele													0.006				0.001
TNFb2	con	allele													0.014				0.001
TNFb3	cases	allele													0.12			0.02	0.02
TNFb3	controls	allele													0.05			0.001	0.001
TNFb4	case	allele													0.414				0.372
TNFb4	con	allele													0.412				0.485
TNFB5	cases	allele													0.32			0.54	0.54
TNFB5	controls	allele													0.36			0.38	0.38
TNFb6	cases	allele													0.01			0.001	0.001
TNFb6	controls	allele													0.02			0.001	0.001
TNFb7	case	allele													0.015				0.013
TNFb7	con	allele													0.017				0.015
TNFc1	cases	allele													0.76
TNFc1	controls	allele													0.66
TNFc2	case	allele													0.241
TNFc2	con	allele													0.342
TNFd1	case	allele													0.003
TNFd1	con	allele													0.004
TNFd2	case	allele													0.097
TNFd2	con	allele													0.077
TNFd3	case	allele													0.02
TNFd3	con	allele													0.018
TNFd4	case	allele													0.483
TNFd4	con	allele													0.529
TNFd5	case	allele													0.306
TNFd5	con	allele													0.301
TNFd6	case	allele													0.069
TNFd6	con	allele													0.063
TNFd7	case	allele													0.023
TNFd7	con	allele													0.007
TNFd8	case	allele
TNFd8	con	allele
TNFd9	case	allele
TNFd9	con	allele
DMA0101	case	allele																																													0.865
DMA0101	con	allele																																													0.85
DMA0102	case	allele																																													0.451
DMA0102	con	allele																																													0.56
DMA0103	case	allele																																													0.134
DMA0103	con	allele																																													0.09
DMA0104	case	allele																																													0.001
DMA0104	con	allele																																													0.001
DMB0101	case	allele																																													0.89
DMB0101	con	allele																																													0.87
DMB0102	case	allele																																													0.366
DMB0102	con	allele																																													0.4
DMB0103	case	allele																																													0.293
DMB0103	con	allele																																													0.27
DMB0104	case	allele																																													0.012
DMB0104	con	allele																																													0.001
Dw10	case	pheno																							0.001
Dw10	con	pheno																							0.001
Dw13	case	pheno																							0.088
Dw13	con	pheno																							0.041
Dw7	case	pheno
Dw7	con	pheno
[truncated: 62 more columns]

## Sheet: UC
authors	authors	authors	Ahmad	Annese	Balding	Bergman	Bouma	Bouma	Burnham	Cantor	Corazza	Cottone	DeLaConcha	DeLaConcha	DeLaConcha	Delpre	Ding	Duerr	FdezMorera	FernandezDeLaConcha	Folwaczny	Futami	Glas	Habeeb	Hiwatashi	Leidenius	Mallas	Martin	Myung	Negoro	Sashio	Satsangi	Seki	Silverberg	Trachtenberg	Uyar	vanDenBergLoonen	vanHeel	Vatay	Woodrow	YamamotoFurusho	Yoshitake
year	year	year	2003	2005	2004	1976	1999	1996	1981	2005	1978	1985	1997	1999	2000	1980	2005	1995	2003	2005	1999	1995	2001	1997	1980	1995	1976	2002	2002	1999	2002	1996	2001	2003	2000	1998	1977	2002	2003	1978	2004	1999
type	type	type	pheno	pheno	allele	pheno	pheno	allele	pheno	allele	pheno	pheno	allele	allele	allele	pheno	allele	allele	allele	allele	allele	pheno	allele	pheno	pheno	pheno	pheno	allele	allele	allele	allele	pheno	pheno	allele	pheno	pheno	pheno	allele	allele	pheno	pheno	pheno
cases	cases	cases	321	114	108	51	97	89	75	55	53	56	107	121	155	60	86	97	121	253	56	59	94	100	60	77	100	93	70	76	106	175	64	52	270	59	58	304	50	100	80	81
controls	controls	controls	354	264	389	335	2400	54	3000	92	269	169	200	275	298	631	172	149	116	315	177	136	154	400	120	106	283	119	182	575	111	472	236	216	232	244	778	278	138	1033	99	525
A0201	case	allele
A0201	con	allele
A10	case	pheno				0.06			0.08		0.11													0.13	0.23		0.06													0.12
A10	con	pheno				0.1284			0.09		0.13													0.1	0.25		0.08													0.06
A11	case	pheno				0.12			0.12		0.11	0.13				0.15								0.16	0.17		0.08										0.24			0.17
A11	con	pheno				0.11			0.12		0.11	0.14				0.1								0.26	0.18		0.13										0.1			0.11
A19	case	pheno				0.18			0.28		0.28													0.63	0.24	0.26	0.12
A19	con	pheno				0.1373			0.2		0.32													0.335	0.001	0.1	0.16
A1	case	pheno				0.35			0.25		0.17	0.3				0.25								0.26	0.001	0.13	0.43										0.33			0.36
A1	con	pheno				0.23			0.36		0.23	0.28				0.32								0.27	0.01	0.17	0.36										0.31			0.32
A23	case	pheno										0.04				0.03
A23	con	pheno										0.05				0.0903
A24	case	pheno										0.13				0.32						0.73
A24	con	pheno										0.17				0.182						0.625
A25	case	pheno
A25	con	pheno
A26	case	pheno										0.12
A26	con	pheno										0.08
A28	case	pheno				0.02			0.08		0.15	0.04				0.07								0.06			0.06													0.06
A28	con	pheno				0.1224			0.07		0.07	0.06				0.082								0.15			0.04													0.08
A29	case	pheno										0.11				0.02								0.05																0.06
A29	con	pheno										0.08				0.093								0.04																0.06
A2	case	pheno				0.56			0.56		0.47	0.51				0.33						0.27		0.26	0.43		0.51										0.47			0.5
A2	con	pheno				0.5762			0.48		0.41	0.45				0.293						0.449		0.225	0.43		0.48										0.509			0.49
A30	case	pheno										0.02												0.15
A30	con	pheno										0.02												0.095
A31	case	pheno										0.07												0.09
A31	con	pheno										0.07												0.042
A32	case	pheno										0.05												0.15																0.05
A32	con	pheno										0.08												0.095																0.1
A33	case	pheno										0.07												0.21
A33	con	pheno										0.05												0.04
A34	case	pheno
A34	con	pheno
A3	case	pheno				0.35			0.23		0.28	0.21				0.17								0.13	0.05		0.21													0.27
A3	con	pheno				0.3			0.27		0.23	0.3				0.18								0.17	0.01		0.27													0.28
A9	case	pheno				0.2			0.11		0.26	0.06												0.24	0.58		0.2													0.11
A9	con	pheno				0.2			0.17		0.31	0.01												0.27	0.58		0.14													0.2
B12	case	pheno				0.2			0.35		0.17					0.2								0.17	0.1		0.29													0.3
B12	con	pheno				0.3134			0.29		0.21					0.184								0.17	0.15		0.35													0.27
B13	case	pheno							0.05		0.09	0.02				0.13			0.01					0.09	0.02		0.09													0.04
B13	con	pheno							0.04		0.07	0.02				0.107			0.001					0.08	0.001		0.035													0.05
B14	case	pheno				0.04			0.07		0.04	0.09				0.1								0.01	0.001		0.02													0.03
B14	con	pheno				0.02			0.07		0.07	0.08				0.15								0.001	0.01		0.09													0.06
B15	case	pheno				0.2			0.17		0.04	0.17				0.001			0.1					0.11	0.15		0.1													0.1
B15	con	pheno				0.209			0.15		0.06	0.09				0.041			0.12					0.13	0.13		0.109													0.13
B16	case	pheno				0.04			0.001		0.06	0.04				0.17								0.001			0.01
B16	con	pheno				0.0507			0.03		0.11	0.02				0.171								0.02			0.014
B17	case	pheno							0.04		0.19	0.04				0.1								0.17	0.02		0.03													0.08
B17	con	pheno							0.09		0.1	0.07				0.105								0.15	0.001		0.12													0.08
B18	case	pheno				0.12			0.08		0.19	0.05				0.02			0.12					0.09			0.04										0.03			0.01
B18	con	pheno				0.0687			0.08		0.16	0.05				0.075			0.14					0.045			0.06										0.069			0.05
B21	case	pheno							0.03		0.04					0.18								0.09			0.01
B21	con	pheno							0.04		0.13					0.107								0.065			0.017
B22	case	pheno				0.04			0.01		0.02	0.001				0.001								0.09	0.08		0.01													0.06
B22	con	pheno				0.0269			0.04		0.05	0.04				0.043								0.055	0.083		0.028													0.05
B27	case	pheno				0.16			0.07		0.02	0.07				0.08			0.08					0.06	0.001		0.14										0.19			0.17
B27	con	pheno				0.13			0.08		0.02	0.08				0.04			0.09					0.06	0.001		0.07										0.1			0.09
B35	case	pheno							0.12		0.3	0.16				0.53			0.21					0.2	0.13	0.3	0.12													0.2
B35	con	pheno							0.12		0.33	0.18				0.306			0.22					0.27	0.1	0.24	0.12													0.15
B37	case	pheno							0.01		0.001	0.05				0.02			0.02					0.05	0.001		0.05
B37	con	pheno							0.03		0.001	0.03				0.016			0.02					0.045	0.001		0.017
B38	case	pheno										0.02							0.06					0.001
B38	con	pheno										0.02							0.03					0.01
B39	case	pheno																	0.05					0.001
B39	con	pheno																	0.02					0.01
B40	case	pheno							0.12		0.02	0.11				0.02			0.07					0.22	0.28		0.12													0.1
B40	con	pheno							0.13		0.05	0.17				0.083			0.07					0.23	0.35		0.098													0.12
B41	case	pheno										0.02												0.001
B41	case	pheno										0.01												0.001
B41	con	pheno																						0.001
B41	con	pheno																						0.0025
B42	case	pheno
B42	con	pheno
B44	case	pheno										0.36							0.17			0.07		0.16
B44	con	pheno										0.22							0.28			0.147		0.145
B45	case	pheno										0.0175												0.012
B45	con	pheno										0.03												0.025
B46	case	pheno																				0.01
B46	con	pheno																				0.118
B48	case	pheno
B48	con	pheno
B49	case	pheno										0.05							0.12					0.01
B49	con	pheno										0.045							0.11					0.015
B50	case	pheno																	0.07					0.06
B50	con	pheno																	0.05					0.05
B51	case	pheno										0.05							0.15
B51	con	pheno										0.049							0.14
B52	case	pheno																	0.03			0.51											0.56
B52	con	pheno																	0.03			0.19											0.25
B53	case	pheno																	0.04
B53	con	pheno																	0.06
B54	case	pheno																							0.03
B54	con	pheno																							0.83
B55	case	pheno																	0.02
B55	con	pheno																	0.02
B56	case	pheno
B56	con	pheno
B57	case	pheno																	0.03
B57	con	pheno																	0.06
B58	case	pheno																	0.03
B58	con	pheno																	0.02
B59	case	pheno
B59	con	pheno
B5	case	pheno				0.14			0.08		0.21	0.04				0.18								0.27	0.62		0.16										0.1			0.09
B5	con	pheno				0.1			0.09		0.21	0.01				0.18								0.3	0.4		0.12										0.13			0.12
B60	case	pheno
B60	con	pheno
B61	case	pheno
B61	con	pheno
B62	case	pheno																						0.09
B62	con	pheno																						0.105
B63	case	pheno																						0.01
B63	con	pheno																						0.03
B64	case	pheno																	0.08
B64	con	pheno																	0.04
B65	case	pheno																	0.06
B65	con	pheno																	0.07
B67	case	pheno
B67	con	pheno
B70	case	pheno
B70	con	pheno
B7	case	pheno				0.31			0.28		0.17	0.29				0.08			0.26			0.01		0.06	0.07		0.23										0.16			0.23
B7	con	pheno				0.28			0.27		0.12	0.31				0.11			0.2			0.15		0.13	0.18		0.28										0.29			0.27
B8	case	pheno				0.33			0.23		0.08	0.21				0.07			0.06					0.06	0.001	0.14	0.31										0.26			0.28
B8	con	pheno				0.2			0.29		0.09	0.21				0.07			0.14					0.09	0.03	0.18	0.26										0.24			0.27
Cw1	case	pheno																						0.02													0.14
Cw1	con	pheno																						0.04													0.069
Cw2	case	pheno																						0.05													0.12
Cw2	con	pheno																						0.04													0.09
Cw3	case	pheno																				0.32		0.12
Cw3	con	pheno																				0.191		0.16
Cw4	case	pheno																				0.14		0.1													0.22
Cw4	con	pheno																				0.059		0.17													0.201
Cw5	case	pheno																						0.02
Cw5	con	pheno																						0.005
Cw6	case	pheno																						0.15
Cw6	con	pheno																						0.035
Cw7	case	pheno																				0.1				0.25
Cw7	con	pheno																				0.221				0.04
Cw8	case	pheno
Cw8	con	pheno
Cw9	case	pheno																				0.051
Cw9	con	pheno																				0.14
Cw10	case	pheno																				0.034
Cw10	con	pheno																				0.088
DPA0201	case	allele
DPA0201	con	allele
DPA02021	case	allele
DPA02021	con	allele
DPA02022	case	allele
DPA02022	con	allele
DPA0301	case	allele
DPA0301	con	allele
DPA0401	case	allele
DPA0401	con	allele
DPB0101	case	allele
DPB0101	con	allele
DPB0201	case	allele
DPB0201	con	allele
DPB0202	case	allele
DPB0202	con	allele
DPB0301	case	allele
DPB0301	con	allele
DPB0401	case	allele
DPB0401	con	allele
DPB0402	case	allele
DPB0402	con	allele
DPB0501	case	allele
DPB0501	con	allele
DPB0601	case	allele
DPB0601	con	allele
DPB0801	case	allele
DPB0801	con	allele
DPB0901	case	allele
DPB0901	con	allele
DPB1001	case	allele
DPB1001	con	allele
DPB1101	case	allele
DPB1101	con	allele
DPB1301	case	allele
DPB1301	con	allele
DPB1401	case	allele
DPB1401	con	allele
DPB1501	case	allele
DPB1501	con	allele
DPB1601	case	allele
DPB1601	con	allele
DPB1701	case	allele
DPB1701	con	allele
DPB1801	case	allele
DPB1801	con	allele
DPB1901	case	allele
DPB1901	con	allele
DPB2001	case	allele
DPB2001	con	allele
DPB2101	case	allele
DPB2101	con	allele
DPB2201	case	allele
DPB2201	con	allele
DPB2301	case	allele
DPB2301	con	allele
DPB2401	case	allele
DPB2401	con	allele
DPB2501	case	allele
DPB2501	con	allele
DPB2601	case	allele
DPB2601	con	allele
DPB2701	case	allele
DPB2701	con	allele
DPB2801	case	allele
DPB2801	con	allele
DPB2901	case	allele
DPB2901	con	allele
DPB3001	case	allele
DPB3001	con	allele
DPB3101	case	allele
DPB3101	con	allele
DPB3201	case	allele
DPB3201	con	allele
DPB3301	case	allele
DPB3301	con	allele
DPB3401	case	allele
DPB3401	con	allele
DPB3501	case	allele
DPB3501	con	allele
DPB3601	case	allele
DPB3601	con	allele
DQA0101	case	allele
DQA0101	con	allele
DQA0102	case	allele
DQA0102	con	allele
DQA0103	case	allele
DQA0103	con	allele
DQA0201	case	allele
DQA0201	con	allele
DQA0401	case	allele
DQA0401	con	allele
DQA0501	case	allele
DQA0501	con	allele
DQA0601	case	allele
DQA0601	con	allele
DQB02	case	pheno																														0.371
DQB02	con	pheno																														0.419
DQB04	case	pheno																														0.057
DQB04	con	pheno																														0.036
DQB05	case	pheno																														0.343
DQB05	con	pheno																														0.282
DQB06	case	pheno																														0.469
DQB06	con	pheno																														0.407
DQB0201	case	allele
DQB0201	con	allele
DQB0301	case	allele
DQB0301	con	allele
DQB0302	case	allele																														0.1
DQB0302	con	allele																														0.18
DQB03031	case	allele
DQB03031	con	allele
DQB03032	case	allele
DQB03032	con	allele
DQB0303	case	allele
DQB0303	con	allele
DQB0304	case	allele
DQB0304	con	allele
DQB0401	case	allele																																0.001
DQB0401	con	allele																																0.002
DQB0402	case	allele																																0.019
DQB0402	con	allele																																0.03
DQB0501	case	allele																																0.24
DQB0501	con	allele																																0.13
DQB0502	case	allele																																0.01
DQB0502	con	allele																																0.025
DQB05031	case	allele
DQB05031	con	allele
DQB05032	case	allele
DQB05032	con	allele
DQB0503	case	allele																																0.029
DQB0503	con	allele																																0.025
DQB0504	case	allele
DQB0504	con	allele
DQB0601	case	allele																																0.038
DQB0601	con	allele																																0.014
DQB0602	case	allele																																0.106
DQB0602	con	allele																																0.116
DQB0603	case	allele																																0.096
DQB0603	con	allele																																0.03
DQB0604	case	allele																																0.038
DQB0604	con	allele																																0.019
DQB0605	case	allele
DQB0605	con	allele
DR15	case	pheno	0.27	0.061			0.41						0.32					0.23			0.15	0.58										0.32			0.31	0.34						0.72
DR15	con	pheno	0.29	0.075			0.26						0.2					0.17			0.12	0.02										0.29			0.24	0.21						0.37
DR0101	case	allele	0.16												0.103							0.05												0.115	0.1							0.11
DR0101	con	allele	0.18												0.117							0.17												0.076	0.11							0.13
DR0102	case	allele	0.02												0.071																			0.001	0.06
DR0102	con	allele	0.01												0.057																			0.077	0.05
DR0103	case	allele	0.08	0.044			0.06													0.103									0.001			0.09		0.115	0.09
DR0103	con	allele	0.04	0.004			0.001													0.019									0.001			0.03		0.016	0.02
DR0202	case	allele																																								0.03
DR0202	con	allele																																								0.03
DR0301	case	allele	0.23	0.001																												0.22		0.077
DR0301	con	allele	0.26	0.038																												0.26		0.109
DR0401	case	allele	0.17																			0.001												0.029								0.001
DR0401	con	allele	0.25																			0.02												0.097								0.03
DR0402	case	allele	0.001																															0.001
DR0402	con	allele	0.01																															0.009
DR0403	case	allele	0.04																			0.02												0.01								0.03
DR0403	con	allele	0.04																			0.08												0.007								0.04
DR0404	case	allele	0.07																															0.019
DR0404	con	allele	0.08																															0.051
DR0405	case	allele																				0.19												0.001								0.14
DR0405	con	allele																				0.31												0.014								0.27
DR0406	case	allele																				0.07																				0.04
DR0406	con	allele																				0.03																				0.07
DR0407	case	allele																				0.001												0.001								0.01
DR0407	con	allele																				0.01												0.014								0.01
DR0408	case	allele																																0.01
DR0408	con	allele																																0.005
DR0409	case	allele
DR0409	con	allele
DR0410	case	allele																				0.02												0.001								0.001
DR0410	con	allele																				0.02												0.002								0.04
DR0411	case	allele
DR0411	con	allele
DR0701	case	allele	0.23																															0.096		0.14						0.001
DR0701	con	allele	0.26																															0.155		0.16						0.01
DR0801	case	allele	0.06
DR0801	con	allele	0.04
DR0802	case	allele																				0.03																				0.07
DR0802	con	allele																				0.1																				0.07
DR0803	case	allele	0.01																			0.12																				0.19
DR0803	con	allele	0.001																			0.14																				0.18
DR0804	case	allele																				0.02
DR0804	con	allele																				0.001
DR0901	case	allele	0.01																			0.34														0.001						0.16
DR0901	con	allele	0.03																			0.27														0.02						0.3
DR1001	case	allele	0.01																																	0.001						0.01
DR1001	con	allele	0.001																																	0.04						0.001
DR10	case	pheno		0.017											0.026						0.001					0.001						0.001									0.034
DR10	con	pheno		0.015											0.017						0.011					0.01						0.017									0.0101
DR1101	case	allele	0.12																																							0.04
DR1101	con	allele	0.12																																							0.04
DR1102	case	allele	0.001
DR1102	con	allele	0.01
DR1103	case	allele	0.001
DR1103	con	allele	0.001
DR1104	case	allele	0.02
DR1104	con	allele	0.05
DR11	case	pheno	0.15	0.447			0.21														0.2											0.16				0.48					0.0795	0.04
DR11	con	pheno	0.18	0.336			0.14														0.13											0.14				0.34					0.20202	0.04
DR1201	case	allele	0.04																																							0.06
DR1201	con	allele	0.03																																							0.07
DR1202	case	allele
DR1202	con	allele
DR12	case	pheno	0.04	0.044			0.06														0.03											0.09				0.05					0.0125	0.09
DR12	con	pheno	0.03	0.03			0.05														0.01											0.02				0.04					0.02	0.09
DR1301	case	allele	0.12																															0.096								0.001
DR1301	con	allele	0.09																															0.051								0.01
DR1302	case	allele	0.07																			0.03												0.048								0.09
DR1302	con	allele	0.07																			0.16												0.025								0.12
DR1303	case	allele	0.01																															0.01
DR1303	con	allele	0.02																															0.019
DR1304	case	allele
DR1304	con	allele
DR1305	case	allele																				0.02
DR1305	con	allele																				0.001
DR13	case	pheno	0.19	0.087			0.22														0.11	0.07										0.17				0.12					0.1125	0.09
DR13	con	pheno	0.18	0.098			0.28														0.15	0.001										0.18				0.26					0.10101	0.13
DR1401	case	allele	0.06																			0.02																				0.09
DR1401	con	allele	0.06																			0.81																				0.04
DR1402	case	allele																				0.02																				0.01
DR1402	con	allele																				0.001																				0.001
DR1403	case	allele																				0.001																				0.03
DR1403	con	allele																				0.01																				0.03
DR1404	case	allele	0.001																			0.02
DR1404	con	allele	0.001																			0.001
DR1405	case	allele																				0.02																				0.06
DR1405	con	allele																				0.07																				0.03
DR1406	case	allele	0.01																			0.001
DR1406	con	allele	0.001																			0.01
DR1407	case	allele
DR1407	con	allele
DR1408	case	allele
DR1408	con	allele
DR14	case	pheno	0.07	0.035			0.05														0.05	0.07										0.05	0.001	0.099		0.2					0.1375	0.19
DR14	con	pheno	0.06	0.068			0.05														0.04	0.001										0.04	0.12	0.113		0.13					0.212121	0.11
DR1501	case	allele	0.25															0.2		0.214		0.12							0.214					0.106	0.2	0.17						0.12
DR1501	con	allele	0.28															0.17		0.178		0.15							0.055					0.113	0.19	0.14						0.12
DR1502	case	allele	0.02												0.045			0.03				0.49												0.038	0.12	0.17						0.59
DR1502	con	allele	0.001												0.027			0.001				0.18												0.012	0.05	0.07						0.24
DR1503	case	allele																0.01																0.001
DR1503	con	allele																0.001																0.002
DR1601	case	allele	0.03												0.019			0.01				0.001												0.001	0.02	0.12
DR1601	con	allele	0.01												0.044			0.07				0.001												0.016	0.03	0.11
DR1602	case	allele													0.006			0.02				0.001												0.01	0.01
DR1602	con	allele													0.003			0.001				0.01												0.002	0.001
DR16	case	pheno		0.009									0.02																			0.011
DR16	con	pheno		0.03									0.055																			0.008
DR1	case	pheno	0.26	0.07			0.28								0.27						0.16	0.05				0.46								0.231	0.24	0.15					0.375
DR1	con	pheno	0.23	0.113			0.2								0.195						0.17	0.17				0.3								0.111	0.18	0.12					0.10101
DR2	case	pheno	0.3				0.42								0.303			0.27			0.3					0.36			0.429				0.67		0.34	0.46					0.3125	0.72
DR2	con	pheno	0.29				0.28								0.252			0.23			0.31					0.24			0.203				0.4		0.27	0.32					0.141414	0.37
DR3	case	pheno	0.23				0.22								0.11						0.18					0.13						0.22				0.09					0.0625
DR3	con	pheno	0.26				0.25								0.252						0.2					0.2						0.26				0.17					0.11111
DR4	case	pheno	0.28	0.065			0.2								0.193						0.16	0.32				0.1			0.271			0.27		0.067		0.19					0.425	0.21
DR4	con	pheno	0.37	0.09			0.28								0.195						0.25	0.47				0.34			0.368			0.36		0.199		0.27					0.474747	0.59
DR5	case	pheno													0.29						0.38					0.12
DR5	con	pheno													0.221						0.28					0.09
DR6	case	pheno													0.252						0.32					0.2
DR6	con	pheno													0.302						0.35					0.07
DR7	case	pheno		0.052											0.232						0.18					0.13						0.2									0.1375
DR7	con	pheno		0.072											0.262						0.243					0.08						0.254									0.2222
DR8	case	pheno		0.017											0.09						0.07	0.17				0.14						0.06				0.09					0.2875
DR8	con	pheno		0.026											0.074						0.068	0.243				0.2						0.04				0.074					0.3333
DR9	case	pheno	0.01	0.001			0.001								0.026						0.02	0.34				0.01						0.02	0.09			0.001					0.0125	0.16
DR9	con	pheno	0.03	0.001			0.02								0.013						0.01	0.27				0.06						0.02	0.32			0.02					0.030303	0.3
MICA4	case	allele															0.0814		0.19	0.213			0.11										0.09
MICA4	con	allele															0.238		0.26	0.228			0.117										0.144
MICA5.1	case	allele															0.384		0.4	0.474			0.404										0.078
MICA5.1	con	allele															0.279		0.44	0.413			0.37										0.148
MICA5	case	allele															0.465		0.45	0.237			0.133										0.22
MICA5	con	allele															0.57		0.28	0.199			0.136										0.303
MICA6	case	allele															0.174		0.45	0.553			0.234										0.48
MICA6	con	allele															0.203		0.43	0.561			0.224										0.254
MICA9	case	allele															0.256		0.35	0.265			0.117										0.14
MICA9	con	allele															0.262		0.3	0.304			0.153										0.152
TNF1031C	case	allele																												0.12
TNF1031C	con	allele																												0.16
TNF308A	case	allele			0.17			0.15		0.2																		0.1		0.001	0.085								0.09
TNF308A	con	allele			0.22			0.25		0.17																		0.13		0.02	0.018								0.178
TNF857T	case	allele																												0.12								0.04
TNF857T	con	allele																												0.18								0.09
TNF863A	case	allele																												0.11
TNF863A	con	allele																												0.14
TNF238A	case	allele						0.05																						0.009	0.014								0.03
TNF238A	con	allele						0.05																						0.02	0.009								0.0181

## Sheet: CD
Author	Author	Author	Ahmad	Asquith	Balding	Bergman	Bouma	Bouma	Burnham	Cantor	Cariappa	Cariappa	Cariappa	Danze	Eade	Fernandez(DeLaConcha)	Fujita	Glas	GulwaniAkoldar	Hesresbach	Kawasaki	Kawasaki	Lombardi	Mallas	Martin	Matake	Modena	Nakajima	Negoro	Pena	Pena	Purrmann	Reinshagen	Russell	Sashio	Satsangi	Silverberg	Silverberg	Trachtenberg	vanDenBergLoonen	Vatay	Wassmuth	Woodrow	Yoshitake	Zipperlen
Year	Year	Year	2002	1974	2004	1976	1997	1996	1981	2005	1998	1998	1998	1996	1980	2004	1984	2001	2000	1996	2000	2000	2001	1976	2002	1992	1988	1995	1999	1980	1980	1990	1995	1975	2002	1996	2003	2003	2000	1977	2003	1993	1978	1999	2005
type	type	type	pheno	pheno	allele	pheno	pheno	allele	pheno	allele	allele	allele	allele	pheno	pheno	allele	pheno	allele	pheno	pheno	pheno	allele	pheno	pheno	allele	pheno	pheno	pheno	allele	pheno	pheno	pheno	allele	pheno	allele	allele	allele	allele	pheno	pheno	allele	pheno	pheno	pheno	allele
cases	cases	cases	244	56	64	62	89	64	67	138	58	54	56	344	64	210	62	94	132	100	154	154	107	100	95	149	51	90	103	149	65	269	162	77	124	173	127	59	304	51	74	109	100	111	128
controls	controls	controls	354	268	389	335	2400	54	3000	92	93	90	86	488	100	343	231	154	135	200	265	265	128	283	119	472	526	336	575	4000	148	300	4251	600	111	472	216	132	232	778	138	85	1033	525	103
A0201	case	allele																					0.257
A0201	con	allele																					0.191
A10	case	pheno		0.107		0.0645			0.0447761															0.04						0.094				0.052									0.05
A10	con	pheno		0.075		0.1284			0.086															0.08						0.069				0.11									0.06
A11	case	pheno		0.143		0.0806			0.0447761						0.27		0.2258							0.04						0.087				0.052						0.098			0.04
A11	con	pheno		0.075		0.1104			0.120667						0.27		0.2251							0.13						0.102				0.13						0.096			0.11
A19	case	pheno				0.1935			0.253731																					0.242
A19	con	pheno				0.1373			0.202333																					0.203
A1	case	pheno		0.25		0.371			0.313433						0.22		0.001													0.235				0.26						0.333			0.17
A1	con	pheno		0.332		0.2269			0.364						0.11		0.087													0.314				0.25						0.31			0.32
A23	case	pheno													0.05
A23	con	pheno													0.04
A24	case	pheno													0.08		0.5323
A24	con	pheno													0.07		0.5974
A25	case	pheno													0.08
A25	con	pheno													0.14
A26	case	pheno													0.08		0.1935																	0.013
A26	con	pheno													0.06		0.1732																	0.07
A28	case	pheno				0.0645			0.0447761						0.03									0.05						0.047													0.03
A28	con	pheno				0.1224			0.0683333						0.13									0.04						0.094													0.08
A29	case	pheno													0.05									0.14										0.104									0.06
A29	con	pheno													0.05									0.16										0.05									0.06
A2	case	pheno		0.536		0.5806			0.567164						0.16		0.5161							0.62						0.577		0.535		0.624						0.471			0.25
A2	con	pheno		0.53		0.5762			0.479333						0.23		0.4416							0.48						0.535		0.553		0.52						0.509			0.49
A30	case	pheno													0.02																			0.091
A30	con	pheno													0.06																			0.06
A31	case	pheno													0.03		0.1774
A31	con	pheno													0.05		0.1342
A32	case	pheno													0.05																			0.065									0.01
A32	con	pheno													0.12																			0.06									0.1
A33	case	pheno													0.25		0.0968										0.098
A33	con	pheno													0.18		0.1602										0.037
A34	case	pheno															0.001
A34	con	pheno															0.0043
A3	case	pheno		0.368		0.2581			0.343284						0.14		0.001							0.23						0.309				0.22									0.1
A3	con	pheno		0.272		0.3015			0.272						0.16		0.0303							0.26						0.306				0.27									0.28
A9	case	pheno		0.11		0.17			0.164179						0.2		0.53			0.19				0.14			0.53			0.17				0.22									0.05
A9	con	pheno		0.22		0.2			0.172333						0.17		0.6			0.2				0.14			0.29			0.2				0.18									0.2
B12	case	pheno		0.414		0.1935			0.432836															0.31						0.242				0.389									0.13
B12	con	pheno		0.34		0.3134			0.287667															0.35						0.254				0.26									0.27
B13	case	pheno				0.0161			0.0298507								0.0161							0.07						0.02				0.039									0.02
B13	con	pheno				0.0388			0.0413333								0.039							0.03						0.049				0.04									0.05
B14	case	pheno				0.0645			0.0895522															0.07						0.067				0.039									0.05
B14	con	pheno				0.0239			0.066															0.08						0.036				0.07									0.06
B15	case	pheno				0.2419			0.149254								0.001							0.18						0.195				0.169									0.01
B15	con	pheno				0.209			0.152								0.0043							0.11						0.157				0.11									0.13
B16	case	pheno				0.0161																		0.03						0.067				0.052
B16	con	pheno				0.0507																		0.014						0.064				0.02
B17	case	pheno				0.0968			0.13								0.0323							0.11						0.101				0.065									0.03
B17	con	pheno				0.0299			0.09								0.026							0.12						0.081				0.06									0.08
B18	case	pheno				0.1129			0.0597015															0.01						0.121				0.052						0.216			0.03
B18	con	pheno				0.0687			0.0823333															0.06						0.065				0.08						0.069			0.05
B21	case	pheno																						0.01						0.047				0.104
B21	con	pheno																						0.017						0.026				0.03
B22	case	pheno				0.0408											0.001							0.06						0.034				0.0113									0.03
B22	con	pheno				0.0269											0.0043							0.028						0.053				0.04									0.05
B27	case	pheno				0.1129			0.0298507								0.0161							0.06						0.094				0.169						0.039			0.03
B27	con	pheno				0.1284			0.0773333								0.0087							0.067						0.078				0.09						0.099			0.09
B35	case	pheno															0.0484							0.07						0.101		0.115											0.05
B35	con	pheno															0.1342							0.12						0.175		0.2											0.15
B37	case	pheno							0.0149254								0.0161							0.02						0.06
B37	con	pheno							0.0283333								0.0043							0.02						0.038
B38	case	pheno															0.0323
B38	con	pheno															0.0043
B39	case	pheno															0.1129															0.053
B39	con	pheno															0.0433															0.015
B40	case	pheno							0.12															0.1						0.215													0.01
B40	con	pheno							0.13															0.1						0.176													0.12
B41	case	pheno
B41	case	pheno
B41	con	pheno
B41	con	pheno
B42	case	pheno
B42	con	pheno
B44	case	pheno															0.1			0.27			0.05			0.13						0.33
B44	con	pheno															0.14			0.25			0.09			0.11						0.24
B46	case	pheno															0.2742
B46	con	pheno															0.1255
B48	case	pheno															0.0161
B48	con	pheno															0.0779
B49	case	pheno
B49	con	pheno
B51	case	pheno															0.2258
B51	con	pheno															0.1039
B52	case	pheno															0.1613
B52	con	pheno															0.2424
B53	case	pheno
B53	con	pheno
B54	case	pheno															0.2097
B54	con	pheno															0.1558
B55	case	pheno															0.0161
B55	con	pheno															0.0736
B56	case	pheno															0.0161
B56	con	pheno															0.0303
B57	case	pheno																														0.115
B57	con	pheno																														0.063
B58	case	pheno															0.001
B58	con	pheno															0.0043
B59	case	pheno															0.0323
B59	con	pheno															0.0823
B5	case	pheno		0.13		0.15			0.07						0.22		0.39			0.11				0.1						0.11				0.12						0.02			0.06
B5	con	pheno		0.09		0.1			0.09						0.11		0.35			0.15				0.12						0.1				0.12						0.13			0.12
B60	case	pheno															0.1452
B60	con	pheno															0.0996
B61	case	pheno															0.129
B61	con	pheno															0.1688
B62	case	pheno															0.1613
B62	con	pheno															0.1299
B63	case	pheno
B63	con	pheno
B64	case	pheno
B64	con	pheno
B65	case	pheno
B65	con	pheno
B67	case	pheno
B67	con	pheno
B70	case	pheno
B70	con	pheno
B7	case	pheno		0.446		0.2903											0.0323							0.29						0.221				0.286						0.176			0.15
B7	con	pheno		0.444		0.2746											0.0996							0.27						0.294				0.27						0.285			0.27
B8	case	pheno		0.196		0.1774											0.001							0.24						0.154				0.156						0.196			0.09
B8	con	pheno		0.295		0.2											0.0173							0.26						0.233				0.17						0.238			0.27
Cw1	case	pheno															0.4839																							0.039
Cw1	con	pheno															0.3853																							0.069
Cw2	case	pheno															0.001																							0.078
Cw2	con	pheno															0.0043																							0.09
Cw3	case	pheno															0.5161										0.274
Cw3	con	pheno															0.4589										0.092
Cw4	case	pheno															0.0161															0.149								0.137
Cw4	con	pheno															0.0606															0.227								0.201
Cw5	case	pheno																														0.186
Cw5	con	pheno																														0.09
Cw6	case	pheno															0.001
Cw6	con	pheno															0.0043
Cw7	case	pheno															0.1613															0.156
Cw7	con	pheno															0.1385															0.33
Cw8	case	pheno	0.12														0.001										0.27
Cw8	con	pheno	0.04														0.02										0.09
Cw0802	case	allele	0.12
Cw0802	con	allele	0.04
DPA0201	case	allele
DPA0201	con	allele
DPA02021	case	allele
DPA02021	con	allele
DPA02022	case	allele
DPA02022	con	allele
DPA0301	case	allele
DPA0301	con	allele
DPA0401	case	allele
DPA0401	con	allele
DPB_02	case	pheno									0.33																																	0.4
DPB_02	con	pheno									0.2																																	0.53
DPB_03	case	pheno									0.15																																	0.12
DPB_03	con	pheno									0.2																																	0.08
DPB_05	case	pheno									0.06																																	0.75
DPB_05	con	pheno									0.001																																	0.61
DPB0101	case	allele										0.074
DPB0101	con	allele										0.078
DPB0201	case	allele										0.33
DPB0201	con	allele										0.19
DPB0202	case	allele										0.001
DPB0202	con	allele										0.011
DPB0301	case	allele										0.15
DPB0301	con	allele										0.2
DPB0401	case	allele										0.54
DPB0401	con	allele										0.5
DPB0402	case	allele										0.17
DPB0402	con	allele										0.3
DPB0501	case	allele										0.06
DPB0501	con	allele										0.001
DPB0601	case	allele										0.02
DPB0601	con	allele										0.022
DPB0801	case	allele										0.001
DPB0801	con	allele										0.011
DPB0901	case	allele										0.001
DPB0901	con	allele										0.001
DPB1001	case	allele										0.06
DPB1001	con	allele										0.078
DPB1101	case	allele										0.04
DPB1101	con	allele										0.022
DPB1301	case	allele										0.04
DPB1301	con	allele										0.044
DPB1401	case	allele										0.02
DPB1401	con	allele										0.044
DPB1501	case	allele										0.02
DPB1501	con	allele										0.033
DPB1601	case	allele										0.04
DPB1601	con	allele										0.001
DPB1701	case	allele										0.06
DPB1701	con	allele										0.022
DPB1801	case	allele										0.001
DPB1801	con	allele										0.011
DPB1901	case	allele										0.001
DPB1901	con	allele										0.011
DPB2001	case	allele										0.02
DPB2001	con	allele										0.078
DPB2101	case	allele										0.001
DPB2101	con	allele										0.001
DPB2201	case	allele										0.001
DPB2201	con	allele										0.001
DPB2301	case	allele										0.2
DPB2301	con	allele										0.2
DPB2401	case	allele										0.001
DPB2401	con	allele										0.001
DPB2501	case	allele										0.001
DPB2501	con	allele										0.011
DPB2601	case	allele										0.001
DPB2601	con	allele										0.001
DPB2701	case	allele										0.04
DPB2701	con	allele										0.033
DPB2801	case	allele										0.001
DPB2801	con	allele										0.001
DPB2901	case	allele										0.02
DPB2901	con	allele										0.011
DPB3001	case	allele										0.001
DPB3001	con	allele										0.001
DPB3101	case	allele										0.018
DPB3101	con	allele										0.001
DPB3201	case	allele										0.037
DPB3201	con	allele										0.001
DPB3301	case	allele										0.018
DPB3301	con	allele										0.001
DPB3401	case	allele										0.001
DPB3401	con	allele										0.001
DPB3501	case	allele										0.001
DPB3501	con	allele										0.022
DPB3601	case	allele										0.001
DPB3601	con	allele										0.011
DQA0101	case	allele																										0.16					0.123
DQA0101	con	allele																										0.19					0.148
DQA0102	case	allele																										0.1					0.201
DQA0102	con	allele																										0.24					0.209
DQA0103	case	allele																										0.32					0.063
DQA0103	con	allele																										0.4					0.092
DQA0201	case	allele																										0.001					0.189
DQA0201	con	allele																										0.006					0.111
DQA0301	case	allele																										0.88					0.155
DBA0301	con	allele																										0.68					0.151
DQA0401	case	allele																										0.067					0.041
DQA0401	con	allele																										0.021					0.029
DQA0501	case	allele																										0.21					0.212
DQA0501	con	allele																										0.16					0.259
DQA0601	case	allele																										0.001
DQA0601	con	allele																										0.042
DQB02	case	pheno									0.45			0.2						0.33			0.03					0.001					0.18			0.38								0.02
DQB02	con	pheno									0.24			0.21						0.42			0.07					0.02					0.19			0.42								0.01
DQB04	case	pheno									0.07			0.03						0.07						0.43		0.65					0.06			0.05								0.59
DQB04	con	pheno									0.05			0.03						0.05						0.1		0.34					0.03			0.04								0.33
DQB05	case	pheno									0.14			0.21						0.36								0.18					0.15			0.29								0.15
DQB05	con	pheno									0.33			0.17						0.29								0.2					0.17			0.28								0.21
DQB06	case	pheno									0.54			0.21						0.29								0.41					0.23			0.47								0.52
DQB06	con	pheno									0.44			0.25						0.42								0.67					0.26			0.41								0.64
DQB0201	case	allele											0.446	0.2041						0.3267								0.001
DQB0201	con	allele											0.244	0.21						0.415								0.018
DQB0301	case	allele											0.339	0.2289						0.396								0.24
DQB0301	con	allele											0.465	0.1967						0.35								0.22
DQB0302	case	allele											0.214	0.0773						0.1683								0.13								0.121
DQB0302	con	allele											0.198	0.1025						0.195								0.16								0.18
DQB03031	case	allele											0.001
DQB03031	con	allele											0.001
DQB03032	case	allele											0.018
DQB03032	con	allele											0.093
DQB0303	case	allele												0.0437						0.0594								0.23
DQB0303	con	allele												0.0451						0.085								0.31
DQB0304	case	allele
DQB0304	con	allele
DQB0401	case	allele											0.001															0.46									0.001	0.001
DQB0401	con	allele											0.001															0.28									0.002	0.001
DQB0402	case	allele											0.071							0.0692								0.19									0.04	0.042
DQB0402	con	allele											0.047							0.045								0.057									0.03	0.013
DQB0501	case	allele											0.107	0.156						0.2672								0.067									0.179	0.119
DQB0501	con	allele											0.186	0.1025						0.195								0.11									0.13	0.151
DQB0502	case	allele											0.018	0.0131						0.0198								0.056									0.004	0.001
DQB0502	con	allele											0.047	0.0195						0.02								0.039									0.025	0.029
DQB05031	case	allele											0.018
DQB05031	con	allele											0.093
DQB05032	case	allele											0.001
DQB05032	con	allele											0.001
DQB0503	case	allele												0.043						0.0693								0.056									0.001	0.025
DQB0503	con	allele												0.0379						0.07								0.054									0.025	0.029
DQB0504	case	allele											0.001
DQB0504	con	allele											0.001
DQB0601	case	allele											0.036	0.0102						0.001								0.33									0.001	0.042
DQB0601	con	allele											0.012	0.0087						0.015								0.4									0.014	0.038
DQB0602	case	allele											0.196							0.198								0.044									0.103	0.025
DQB0602	con	allele											0.267							0.245								0.14									0.116	0.046
DQB0603	case	allele											0.107							0.099								0.011									0.004	0.042
DQB0603	con	allele											0.116							0.16								0.006									0.03	0.067
DQB0604	case	allele											0.125							0.2178								0.033									0.048	0.051
DQB0604	con	allele											0.047							0.085								0.11									0.019	0.008
DQB0605	case	allele											0.071															0.001
DQB0605	con	allele											0.001															0.018
DR0101	case	allele									0.1											0.05						0.07									0.079	0.009	0.1					0.03
DR0101	con	allele									0.108											0.098						0.1									0.076	0.02	0.108					0.126
DR0102	case	allele									0.03																										0.016	0.019	0.08
DR0102	con	allele									0.065																										0.077	0.099	0.052
DR0103	case	allele									0.02					0.067				0.08																0.05	0.079	0.001	0.08
DR0103	con	allele									0.043					0.02				0.025																0.032	0.016	0.012	0.022
DR0202	case	allele																																										0.027
DR0202	con	allele																																										0.025
DR0301	case	allele																										0.001									0.115	0.034
DR0301	con	allele																										0.009									0.109	0.067
DR0401	case	allele									0.02											0.03						0.03									0.095	0.026						0.04
DR0401	con	allele									0.129											0.023						0.042									0.097	0.016						0.032
DR0402	case	allele									0.1																										0.004	0.094
DR0402	con	allele									0.065																										0.009	0.087
DR0403	case	allele									0.001											0.01						0.02									0.001	0.026						0.01
DR0403	con	allele									0.022											0.049						0.039									0.007	0.02						0.038
DR0404	case	allele									0.09																										0.044	0.001
DR0404	con	allele									0.054																										0.051	0.016
DR0405	case	allele									0.03											0.4						0.46									0.028	0.06						0.39
DR0405	con	allele									0.001											0.245						0.28									0.014	0.004						0.267
DR0406	case	allele									0.001											0.08						0.06																0.04
DR0406	con	allele									0.001											0.072						0.06																0.067
DR0407	case	allele									0.001											0.001						0.001									0.012	0.06						0.001
DR0407	con	allele									0.054											0.023						0.003									0.014	0.001						0.008
DR0408	case	allele									0.02																										0.001	0.001
DR0408	con	allele									0.011																										0.005	0.02
DR0409	case	allele									0.001
DR0409	con	allele									0.001
DR0410	case	allele									0.001											0.08						0.13									0.001	0.001						0.12
DR0410	con	allele									0.001											0.019						0.03									0.002	0.001						0.038
DR0411	case	allele									0.001
DR0411	con	allele									0.001
DR0701	case	allele									0.26																	0.001									0.135	0.094						0.02
DR0701	con	allele									0.161																	0.009									0.155	0.126						0.006
DR0801	case	allele
DR0801	con	allele
DR0802	case	allele																				0.1						0.11																0.14
DR0802	con	allele																				0.068						0.065																0.072
DR0803	case	allele																				0.2						0.17																0.27
DR0803	con	allele																				0.14						0.19																0.179
DR0901	case	allele																				0.2						0.23																0.25
DR0901	con	allele																				0.291						0.3																0.299
DR1001	case	allele									0.001																	0.001																0.01
DR1001	con	allele									0.011																	0.006																0.004
DR10	case	pheno					0.02				0.001			0.0102					0.0151515	0.0294								0.001					0.016			0.035						0.009
DR10	con	pheno					0.04				0.011			0.0092					0.0518519	0.005								0.006					0.004			0.017						0.012
DR1101	case	allele									0.09											0.07						0.04																0.04
DR1101	con	allele									0.15											0.019						0.03																0.044
DR1102	case	allele									0.02
DR1102	con	allele									0.011
DR1103	case	allele									0.09
DR1103	con	allele									0.022
DR1104	case	allele									0.1
DR1104	con	allele									0.086
DR11	case	pheno					0.18												0.30303	0.147						0.054							0.113			0.156
DR11	con	pheno					0.14												0.325926	0.16						0.061							0.123			0.136
DR1201	case	allele																				0.05						0.08																0.07
DR1201	con	allele																				0.072						0.074																0.069
DR1202	case	allele																				0.01						0.001
DR1202	con	allele																				0.042						0.033
DR12	case	pheno					0.04				0.034								0.0454545	0.0392						0.141							0.016			0.029
DR12	con	pheno					0.05				0.054								0.0222222	0.025						0.076							0.015			0.021
DR1301	case	allele									0.07									0.09								0.01								0.22	0.044	0.043						0.01
DR1301	con	allele									0.108									0.155								0.006								0.26	0.051	0.04						0.008
DR1302	case	allele	0.09				0.21				0.21					0.119				0.23		0.11						0.03									0.06	0.077						0.05
DR1302	con	allele	0.06				0.05				0.05					0.079				0.09		0.19						0.13									0.025	0.047						0.12
DR1303	case	allele									0.02									0.01																	0.008	0.034
DR1303	con	allele									0.011									0.01																	0.019	0.001
DR1304	case	allele									0.001
DR1304	con	allele									0.001
DR1305	case	allele									0.02
DR1305	con	allele									0.001
DR13	case	pheno	0.09	0.12			0.29				0.31								0.242424	0.32	0.11					0.15							0.16			0.18								0.05
DR13	con	pheno	0.06	0.19			0.28				0.17								0.185185	0.26	0.19					0.06							0.14			0.18								0.13
DR1401	case	allele									0.03											0.1						0.07																0.09
DR1401	con	allele									0.097											0.049						0.045																0.038
DR1402	case	allele									0.001																	0.001																0.01
DR1402	con	allele									0.001																	0.003																0.004
DR1403	case	allele									0.001											0.03						0.03																0.04
DR1403	con	allele									0.011											0.038						0.024																0.029
DR1404	case	allele									0.001
DR1404	con	allele									0.022
DR1405	case	allele									0.001											0.07						0.03																0.03
DR1405	con	allele									0.001											0.064						0.039																0.034
DR1406	case	allele									0.001											0.02						0.07
DR1406	con	allele									0.001											0.026						0.027
DR1407	case	allele									0.001																	0.001
DR1407	con	allele									0.001																	0.003
DR1408	case	allele									0.001
DR1408	con	allele									0.001
DR14	case	pheno					0.09												0.0227273	0.0686						0.04							0.025			0.017
DR14	con	pheno					0.05												0.0444444	0.075						0.055							0.034			0.044
DR1501	case	allele	0.2								0.24					0.114				0.2		0.11						0.04									0.099	0.034	0.17					0.1
DR1501	con	allele	0.28								0.258					0.187				0.24		0.109						0.14									0.113	0.028	0.19					0.124
DR1502	case	allele									0.03											0.13						0.17									0.001	0.043	0.04					0.1
DR1502	con	allele									0.011											0.204						0.25									0.012	0.032	0.047					0.244
DR1503	case	allele									0.001																										0.001	0.001
DR1503	con	allele									0.001																										0.002	0.001
DR15	case	pheno	0.2				0.27				0.28								0.234848	0.2	0.11												0.13			0.34			0.21					0.21
DR15	con	pheno	0.28				0.26				0.27								0.148148	0.24	0.11												0.12			0.29			0.24					0.37
DR1601	case	allele									0.02									0.02																	0.004	0.001	0.02
DR1601	con	allele									0.043									0.035																	0.016	0.012	0.03
DR1602	case	allele									0.001											0.01						0.01									0.008	0.001	0.001
DR1602	con	allele									0.001											0.03						0.006									0.002	0.008	0.001
DR16	case	pheno					0.001												0.0151515																	0.006
DR16	con	pheno					0.02												0.0148148																	0.008
DR1	case	pheno	0.34				0.27				0.15			0.15			0.001		0.204545	0.25	0.05					0.03					0.15		0.08				0.175		0.25			0.12		0.03
DR1	con	pheno	0.26				0.2				0.22			0.09			0.07		0.185185	0.19	0.1					0.12					0.2		0.11				0.111		0.18			0.19		0.13
DR2	case	pheno					0.27				0.29			0.11			0.22		0.25	0.22	0.25					0.19					0.23	0.21	0.15						0.23			0.34		0.21
DR2	con	pheno					0.28				0.31			0.14			0.23		0.16	0.28	0.34					0.34					0.32	0.3	0.14						0.27			0.31		0.37
DR3	case	pheno					0.22				0.17			0.07		0.229	0.001		0.12	0.14			0.03								0.12		0.07			0.22						0.23		0.001
DR3	con	pheno					0.25				0.17			0.13		0.239	0.87		0.24	0.28			0.07								0.22		0.12			0.26						0.15		0.001
DR4	case	pheno					0.24				0.26			0.15			0.56		0.3	0.34	0.6					0.62					0.28	0.34	0.15			0.32						0.41		0.59
DR4	con	pheno					0.28				0.34			0.17			0.21		0.28	0.33	0.43					0.42					0.31	0.23	0.17			0.36						0.45		0.45
DR5	case	pheno					0.22				0.33			0.14			0.26		0.35	0.19	0.13					0.23					0.2		0.13									0.06		0.14
DR5	con	pheno					0.19				0.33			0.13			0.06		0.35	0.19	0.13					0.19					0.23		0.14									0.08		0.14
DR6	case	pheno															0.19									0.21	0.38				0.37											0.31
DR6	con	pheno															0.15									0.16	0.2				0.34											0.21
DR7	case	pheno	0.34				0.22				0.26			0.17		0.352			0.22	0.24			0.2					0.001			0.25		0.18			0.23						0.22		0.02
DR7	con	pheno	0.26				0.19				0.16			0.11		0.268			0.28	0.24			0.15					0.009			0.23		0.1			0.25						0.15		0.01
DR8	case	pheno					0.04				0.052			0.0276			0.222		0.0530303	0.0784						0.315					0.062	0.057	0.041			0.064						0.101
DR8	con	pheno					0.05				0.043			0.0277			0.2641		0.0222222	0.045						0.248					0.047	0.007	0.033			0.04						0.129
DR9	case	pheno					0.01				0.017			0.0058			0.111			0.0098						0.188							0.003			0.035
DR9	con	pheno					0.02				0.011			0.0092			0.1126			0.01						0.261							0.006			0.019
MICA4	case	allele																0.09
MICA4	con	allele																0.117
MICA5.1	case	allele																0.367
MICA5.1	con	allele																0.37
MICA5	case	allele																0.138
MICA5	con	allele																0.136
MICA6	case	allele																0.25
MICA6	con	allele																0.224
MICA9	case	allele																0.154
MICA9	con	allele																0.153
TNF1031C	case	allele																				0.21							0.24																0.246
TNF1031C	con	allele																				0.16							0.16																0.228
TNF308A	case	allele			0.22			0.2		0.14															0.09				0.01						0.024						0.074				0.176
TNF308A	con	allele			0.22			0.25		0.17															0.13				0.02						0.018						0.178				0.189
TNF857T	case	allele																				0.2							0.27																0.051
TNF857T	con	allele																				0.18							0.18																0.078
TNF863A	case	allele																				0.21							0.22																0.191
TNF863A	con	allele																				0.14							0.14																0.175
TNF238A	case	allele						0.08																					0.019						0.028						0.01				0.055
TNF238A	con	allele						0.05																					0.02						0.009						0.0181				0.053

## Sheet: SLE
Reference	Reference	Reference	McHugh	Cortes	Gambelunghe	Ittiprasert	Azizah	Jonsen	Man	Takeuchi	Takeuchi	Takeuchi	Suarez	Parks	Parks	Shankarkumar	Lee	Freitas	Ayed	Schotte	Ramal	Steinsson	Steinsson	Steinsson	Steinsson	Schur	DeJuan	Wilson	Stenszky	Ruuska	Whittingham	Naves	Naves	Sturfelt	Reveille	Reveille	Reveille	Hochberg	Howard	Dunckley	Dunckley	Dunckley	Hawkins	Hawkins	Goldstein	Goldstein	Skarsvag	So	Davies
Year	Year	Year	2005	2004	2005	2005	2004	2004	2003	2005	2005	2005	2005	2004	2004	2003	2003	2004	2004	2005	2004	1998	1998	1998	1998	1990	1991	1994	1986	1992	1983	1998	1998	1990	1998	1998	1998	1985	1986	1986	1986	1986	1987	1987	1989	1989	1992	1990	1993
type	type	type	allele	allele	allele	pheno	allele	pheno	pheno	allele	allele	pheno	pheno	allele	allele	pheno	pheno	pheno	allele	allele	allele	allele	pheno	pheno	pheno	pheno	pheno	pheno	pheno	pheno	pheno	allele	allele	pheno	allele	allele	allele	pheno	allele	pheno	pheno	allele	pheno	allele	pheno	pheno	allele	pheno	pheno
cases	cases	cases	157	74	48	118	70	143	136	53	61	51	192	86	144	53	299	89	62	205	81	64	64	64	64	101	58	81	90	60	53	84	98	80	70	88	71	147	98	63	51	75	100	72	91	86	51	56	92
controls	controls	controls	244	54	158	145	59	200	174	111	103	110	343	203	73	110	144	166	100	157	105	236	194	170	180	1731	69	168	50	270	1180	96	936	330	105	88	200	794	98	197	50	76	100	61	89	917	129	62	73
A_0201	case	allele
A_0201	con	allele
A1	case	pheno														0.396														0.28													0.05			0.35
A1	con	pheno														0.178														0.15													0.001			0.27
A2	case	pheno														0.453																											0.49
A2	con	pheno														0.297																											0.53
A3	case	pheno																												0.33													0.01
A3	con	pheno																												0.47													0.06
A9	case	pheno
A9	con	pheno
A10	case	pheno																																									0.001
A10	con	pheno																																									0.05
A11	case	pheno																																									0.69
A11	con	pheno																																									0.67
A19	case	pheno														0.265														0.23													0.25
A19	con	pheno														0.434														0.11													0.2501
A23	case	pheno
A23	con	pheno
A24	case	pheno																																									0.18
A24	con	pheno																																									0.22
A25	case	pheno
A25	con	pheno
A26	case	pheno
A26	con	pheno
A28	case	pheno
A28	con	pheno
A29	case	pheno
A29	con	pheno
A30	case	pheno
A30	con	pheno
A31	case	pheno
A31	con	pheno
A32	case	pheno
A32	con	pheno
A33	case	pheno
A33	con	pheno
A34	case	pheno
A34	con	pheno
B5	case	pheno																													0.09												0.08
B5	con	pheno																													0.09												0.11
B7	case	pheno																													0.28												0.01
B7	con	pheno																													0.26												0.02
B8	case	pheno																								0.13	0.21	0.23	0.32	0.45	0.55												0.01			0.44
B8	con	pheno																								0.14	0.1	0.15	0.19	0.14	0.26												0.001			0.22
B12	case	pheno																													0.13												0.01
B12	con	pheno																													0.24												0.03
B13	case	pheno																																									0.22
B13	con	pheno																																									0.17
B14	case	pheno
B14	con	pheno
B15	case	pheno														0.02															0.11												0.28
B15	con	pheno														0.163															0.1												0.35
B16	case	pheno																												0.08													0.17
B16	con	pheno																												0.07													0.1
B17	case	pheno																																									0.17
B17	con	pheno																																									0.17
B18	case	pheno																								0.109	0.29
B18	con	pheno																								0.045	0.19
B21	case	pheno
B21	con	pheno
B22	case	pheno																																									0.08
B22	con	pheno																																									0.13
B27	case	pheno														0.122															0.11												0.05
B27	con	pheno														0.023															0.04												0.05
B35	case	pheno																												0.12	0.19												0.15
B35	con	pheno																												0.29	0.14												0.06
B37	case	pheno																																									0.01
B37	con	pheno																																									0.01
B38	case	pheno
B38	con	pheno
B39	case	pheno
B39	con	pheno
B40	case	pheno																													0.06												0.36
B40	con	pheno																													0.18												0.34
B41	case	pheno
B41	case	pheno
B41	con	pheno
B41	con	pheno
B42	case	pheno
B42	con	pheno
B44	case	pheno
B44	con	pheno
B46	case	pheno																																									0.29
B46	con	pheno																																									0.31
B48	case	pheno
B48	con	pheno
B49	case	pheno
B49	con	pheno
B51	case	pheno
B51	con	pheno
B52	case	pheno
B52	con	pheno
B53	case	pheno
B53	con	pheno
B54	case	pheno
B54	con	pheno
B55	case	pheno
B55	con	pheno
B56	case	pheno
B56	con	pheno
B57	case	pheno
B57	con	pheno
B58	case	pheno
B58	con	pheno
B59	case	pheno
B59	con	pheno
B60	case	pheno
B60	con	pheno
B61	case	pheno
B61	con	pheno
B62	case	pheno
B62	con	pheno
B63	case	pheno
B63	con	pheno
B64	case	pheno
B64	con	pheno
B65	case	pheno
B65	con	pheno
B67	case	pheno
B67	con	pheno
B70	case	pheno
B70	con	pheno
C4A1	case	pheno																																	0.03	0.11	0.03		0.026
C4A1	con	pheno																																	0.03	0.16	0.02		0.02
C4A2	case	pheno																																0.036	0.06	0.07	0.1		0.015	0.016	0.001	0.069		0.424
C4A2	con	pheno																																0.046	0.09	0.08	0.11		0.026	0.04	0.01	0.04		0.605
C4A3	case	pheno																																0.763	0.96	0.92	0.84		0.679	0.593	0.458	0.413		0.183
C4A3	con	pheno																																0.879	0.95	0.97	0.87		0.729	0.685	0.684	0.59		0.199
C4A4	case	pheno																																0.063	0.06	0.01	0.09		0.015	0.042	0.185	0.194		0.001
C4A4	con	pheno																																0.173	0.03	0.04	0.05		0.05	0.069	0.175	0.162		0.001
C4A5	case	pheno																																0.025	0.02	0.01	0.03		0.01	0.001	0.001	0.001		0.014
C4A5	con	pheno																																0.003	0.001	0.03	0.02		0.001	0.003	0.001	0.007		0.001
C4A6	case	pheno																																0.025	0.001	0.03	0.1		0.005	0.032	0.01	0.013		0.007
C4A6	con	pheno																																0.061	0.05	0.05	0.04		0.071	0.031	0.01	0.013		0.001
C4Anull	case	pheno				0.03			0.125														0.47			0.19	0.27					0.14		0.16	0.19	0.2	0.3		0.24	0.32	0.35	0.3		0.31	0.42		0.45	0.52	0.53
C4Anull	con	pheno				0.001			0.011														0.25			0.18	0.34					0.16		0.02	0.13	0.2	0.2		0.09	0.17	0.12	0.19		0.16	0.13		0.27	0.24	0.36
C4B1	case	pheno																																0.963	0.88	0.88	0.91		0.74	0.687	0.572	0.475		0.0467
C4B1	con	pheno																																0.873	0.88	0.86	0.86		0.74	0.668	0.585	0.402		0.423
C4B2	case	pheno																																0.125	0.12	0.1	0.2		0.097	0.066	0.18	0.334		0.314
C4B2	con	pheno																																0.239	0.28	0.22	0.21		0.11	0.112	0.172	0.412		0.405
C4B3	case	pheno																																0.075	0.09	0.03	0.02		0.036	0.016	0.001	0.001		0.001
C4B3	con	pheno																																0.103	0.08	0.03	0.03		0.041	0.018	0.001	0.021		0.001
C4B4	case	pheno																																	0.03	0.05	0.02			0.001	0.001	0.001		0.001
C4B4	con	pheno																																	0.01	0.03	0.001			0.003	0.02	0.001		0.001
C4B5	case	pheno																																0.013						0.001	0.106	0.007		0.007
C4B5	con	pheno																																0.003						0.005	0.031	0.026		0.016
C4B6	case	pheno																																					0.005
C4B6	con	pheno																																					0.005
C4B7	case	pheno
C4B7	con	pheno
C4Bnull	case	pheno				0.03			0.015																	0.07	0.41					0.29			0.21	0.19	0.23		0.12	0.23	0.14	0.14		0.17				0.13
C4Bnull	con	pheno				0.001			0.023																	0.15	0.29					0.06			0.08	0.19	0.18		0.1	0.2	0.19	0.13		0.15				0.05
Cw1	case	pheno
Cw1	con	pheno
Cw2	case	pheno
Cw2	con	pheno
Cw3	case	pheno
Cw3	con	pheno
Cw4	case	pheno																												0.17
Cw4	con	pheno																												0.26
Cw5	case	pheno																									0.29
Cw5	con	pheno																									0.26
Cw6	case	pheno
Cw6	con	pheno
Cw7	case	pheno
Cw7	con	pheno
Cw8	case	pheno
Cw8	con	pheno
DPA0201	case	allele
DPA0201	con	allele
DPA02021	case	allele
DPA02021	con	allele
DPA02022	case	allele
DPA02022	con	allele
DPA0301	case	allele
DPA0301	con	allele
DPA0401	case	allele
DPA0401	con	allele
DPB0101	case	allele
DPB0101	con	allele
DPB0201	case	allele
DPB0201	con	allele
DPB0202	case	allele
DPB0202	con	allele
DPB0301	case	allele
DPB0301	con	allele
DPB0401	case	allele
DPB0401	con	allele
DPB0402	case	allele
DPB0402	con	allele
DPB0501	case	allele
DPB0501	con	allele
DPB0601	case	allele
DPB0601	con	allele
DPB0801	case	allele
DPB0801	con	allele
DPB0901	case	allele
DPB0901	con	allele
DPB1001	case	allele
DPB1001	con	allele
DPB1101	case	allele
DPB1101	con	allele
DPB1301	case	allele
DPB1301	con	allele
DPB1401	case	allele
DPB1401	con	allele
DPB1501	case	allele
DPB1501	con	allele
DPB1601	case	allele
DPB1601	con	allele
DPB1701	case	allele
DPB1701	con	allele
DPB1801	case	allele
DPB1801	con	allele
DPB1901	case	allele
DPB1901	con	allele
DPB2001	case	allele
DPB2001	con	allele
DPB2101	case	allele
DPB2101	con	allele
DPB2201	case	allele
DPB2201	con	allele
DPB2301	case	allele
DPB2301	con	allele
DPB2401	case	allele
DPB2401	con	allele
DPB2501	case	allele
DPB2501	con	allele
DPB2601	case	allele
DPB2601	con	allele
DPB2701	case	allele
DPB2701	con	allele
DPB2801	case	allele
DPB2801	con	allele
DPB2901	case	allele
DPB2901	con	allele
DPB3001	case	allele
DPB3001	con	allele
DPB3101	case	allele
DPB3101	con	allele
DPB3201	case	allele
DPB3201	con	allele
DPB3301	case	allele
DPB3301	con	allele
DPB3401	case	allele
DPB3401	con	allele
DPB3501	case	allele
DPB3501	con	allele
DPB3601	case	allele
DPB3601	con	allele
DQA0101	case	allele		0.06																															0.23	0.15	0.21										0.196
DQA0101	con	allele		0.08																															0.15	0.28	0.32										0.24
DQA0102	case	allele		0.16																				0.578											0.23	0.62	0.27										0.333
DQA0102	con	allele		0.03																				0.535											0.29	0.48	0.37										0.426
DQA0103	case	allele		0.05																															0.06	0.09	0.12										0.157
DQA0103	con	allele		0.04																															0.05	0.13	0.17										0.171
DQA0201	case	allele		0.07																															0.09	0.18	0.15										0.098
DQA0201	con	allele		0.1																															0.08	0.25	0.2										0.171
DQA03	case	allele																																	0.31	0.19	0.35
DQA03	con	allele																																	0.19	0.15	0.32
DQA0401	case	allele		0.14																															0.37	0.21	0.09										0.098
DQA0401	con	allele		0.13																															0.23	0.15	0.06										0.085
DQA0501	case	allele		0.2																				0.25											0.5	0.41	0.64										0.588
DQA0501	con	allele		0.22																				0.276											0.46	0.3	0.36										0.287
DQA0601	case	allele		0.001																																											0.001
DQA0601	con	allele		0.001																																											0.008
DQB0201	case	allele	0.52	0.18																					0.203										0.3	0.37	0.6										0.549		0.505
DQB0201	con	allele	0.35	0.17																					0.183										0.27	0.33	0.36										0.364		0.438
DQB0301	case	allele		0.11														0.348																	0.39	0.37	0.25										0.157		0.011
DQB0301	con	allele		0.16														0.392																	0.35	0.26	0.27										0.178		0.288
DQB0302	case	allele		0.24												0.56		0.202																	0.24	0.06	0.18										0.196		0.121
DQB0302	con	allele		0.28												0.1		0.127																	0.25	0.06	0.17										0.264		0.027
DQB03031	case	allele
DQB03031	con	allele
DQB03032	case	allele
DQB03032	con	allele
DQB0303	case	allele		0.01														0.056																	0.001	0.03	0.12										0.001
DQB0303	con	allele		0.07														0.036																	0.01	0.05	0.05										0.109
DQB0304	case	allele		0.01
DQB0304	con	allele		0.001
DQB0401	case	allele																																													0.001
DQB0401	con	allele																																													0.001
DQB0402	case	allele		0.16																															0.37	0.1	0.09										0.098
DQB0402	con	allele		0.07																															0.19	0.14	0.03										0.101
DQB0501	case	allele		0.1																															0.2	0.17	0.15										0.176
DQB0501	con	allele		0.18																															0.21	0.31	0.29										0.217
DQB0502	case	allele		0.01																															0.001	0.08	0.01										0.001
DQB0502	con	allele		0.01																															0.06	0.05	0.02										0.008
DQB05031	case	allele																																													0.02
DQB05031	con	allele																																													0.023
DQB05032	case	allele																																													0.001
DQB05032	con	allele																																													0.001
DQB0503	case	allele		0.01																															0.06	0.03	0.06
DQB0503	con	allele		0.01																															0.07	0.05	0.04
DQB0504	case	allele
DQB0504	con	allele
DQB0601	case	allele		0.01														0.045																	0.01	0.001	0.01										0.001
DQB0601	con	allele		0.01														0.036																	0.01	0.02	0.02										0.001
DQB0602	case	allele	0.32	0.1																					0.406										0.19	0.47	0.27										0.196
DQB0602	con	allele	0.24	0.05																					0.389										0.11	0.28	0.26										0.279
DQB0603	case	allele	0.04	0.05																															0.04	0.08	0.13										0.157
DQB0603	con	allele	0.1	0.01																															0.08	0.11	0.16										0.178
DQB0604	case	allele	0.07	0.02														0.135																	0.04	0.02	0.001
DQB0604	con	allele	0.1	0.001														0.042																	0.06	0.07	0.12
DQB0605	case	allele																																	0.001	0.08	0.001
DQB0605	con	allele																																	0.01	0.03	0.001
DR0101	case	allele																																	0.13	0.05	0.12
DR0101	con	allele																																	0.09	0.08	0.18
DR0102	case	allele																																	0.03	0.03	0.03
DR0102	con	allele																																	0.04	0.09	0.05
DR0103	case	allele
DR0103	con	allele
DR0301	case	allele																0.303	0.293		0.469														0.2	0.14	0.51
DR0301	con	allele																0.187	0.123		0.286														0.09	0.14	0.25
DR0302	case	allele																0.101																	0.01	0.08	0.001
DR0302	con	allele																0.036																	0.001	0.11	0.001
DR0401	case	allele																																	0.06	0.05	0.24
DR0401	con	allele																																	0.001	0.03	0.15
DR0402	case	allele
DR0402	con	allele
DR0403	case	allele																			0.025
DR0403	con	allele																			0.124
DR0404	case	allele																																	0.06	0.01	0.03
DR0404	con	allele																																	0.08	0.001	0.04
DR0405	case	allele
DR0405	con	allele
DR0406	case	allele
DR0406	con	allele
DR0407	case	allele																																	0.07	0.001	0.01
DR0407	con	allele																																	0.09	0.001	0.03
DR0408	case	allele
DR0408	con	allele
DR0409	case	allele
DR0409	con	allele
DR0410	case	allele
DR0410	con	allele
DR0411	case	allele
DR0411	con	allele
DR0418	case	allele
DR0418	con	allele
DR0701	case	allele																																	0.15	0.19	0.15
DR0701	con	allele																																	0.1	0.19	0.21
DR0801	case	allele																			0.074														0.03	0.001	0.07
DR0801	con	allele																			0.001														0.01	0.001	0.07
DR0802	case	allele																																	0.31	0.06	0.001
DR0802	con	allele																																	0.12	0.02	0.001
DR0803	case	allele
DR0803	con	allele
DR0804	case	allele																																	0.03	0.11	0.01
DR0804	con	allele																																	0.03	0.09	0.02
DR0901	case	allele																			0.001														0.03	0.06	0.06
DR0901	con	allele																			0.067														0.04	0.05	0.02
DR1001	case	allele														0.063
DR1001	con	allele														0.3
DR1101	case	allele																																	0.01	0.13	0.04
DR1101	con	allele																																	0.06	0.16	0.07
DR1102	case	allele																																	0.03	0.08	0.01
DR1102	con	allele																																	0.001	0.001	0.01
DR1103	case	allele
DR1103	con	allele
DR1104	case	allele																																	0.04	0.02	0.09
DR1104	con	allele																																	0.04	0.05	0.03
DR1106	case	allele
DR1106	con	allele
DR1201	case	allele																																	0.01	0.05	0.01
DR1201	con	allele																																	0.01	0.07	0.01
DR1202	case	allele
DR1202	con	allele
DR1301	case	allele																																	0.04	0.08	0.07
DR1301	con	allele																																	0.06	0.16	0.14
DR1302	case	allele																			0.012														0.04	0.1	0.01
DR1302	con	allele																			0.114														0.06	0.14	0.11
DR1303	case	allele																			0.099
DR1303	con	allele																			0.001
DR1304	case	allele
DR1304	con	allele
DR1305	case	allele
DR1305	con	allele
DR1401	case	allele
DR1401	con	allele
DR1402	case	allele																																	0.07	0.001	0.001
DR1402	con	allele																																	0.1	0.001	0.02
DR1403	case	allele
DR1403	con	allele
DR1404	case	allele
DR1404	con	allele
DR1405	case	allele
DR1405	con	allele
DR1406	case	allele
DR1406	con	allele
DR1407	case	allele
DR1407	con	allele
DR1408	case	allele
DR1408	con	allele
DR1501	case	allele										0.196							0.177																0.16	0.02	0.24
DR1501	con	allele										0.136							0.068																0.11	0.02	0.26
DR1502	case	allele
DR1502	con	allele
DR1503	case	allele																																	0.02	0.38	0.001
DR1503	con	allele																																	0.01	0.22	0.001
DR1601	case	allele
DR1601	con	allele
DR1602	case	allele
DR1602	con	allele
DR1	case	pheno		0.08													0.043	0.124	0.059											0.17					0.16	0.08	0.15	0.143					0.01		0.18		0.157
DR1	con	pheno		0.12													0.101	0.205	0.084											0.31					0.13	0.17	0.23	0.173					0.001		0.26		0.186
DR2	case	pheno						0.35												0.26						0.17	0.31			0.23					0.18	0.4	0.24	0.4					0.62				0.22	0.21
DR2	con	pheno						0.36												0.18						0.16	0.28			0.24					0.12	0.24	0.26	0.26					0.38				0.29	0.11
DR3	case	pheno	0.4	0.09												0.5	0.022	0.472		0.21		0.23				0.22	0.41	0.25		0.52					0.21	0.22	0.51	0.32					0.09		0.43		0.49	0.3	0.61
DR3	con	pheno	0.21	0.06												0.067	0.021	0.223		0.11		0.16				0.14	0.29	0.13		0.16					0.09	0.25	0.25	0.25					0.08		0.13		0.26	0.13	0.33
DR4	case	pheno		0.24				0.31									0.129	0.236	0.093											0.23					0.19	0.06	0.28	0.218					0.08		0.14		0.216
DR4	con	pheno		0.25				0.36									0.212	0.187	0.14											0.28					0.19	0.03	0.22	0.263					0.26		0.25		0.357
DR5	case	pheno																												0.06					0.09	0.28	0.15	0.17					0.17		0.16		0.098
DR5	con	pheno																												0.09					0.11	0.28	0.12	0.221					0.33		0.21		0.054
DR6	case	pheno	0.15																											0.19					0.15	0.18	0.08	0.163					0.13				0.294
DR6	con	pheno	0.22																											0.22					0.22	0.3	0.27	0.158					0.14				0.388
DR7	case	pheno	0.16	0.1													0.094	0.146	0.167											0.04					0.15	0.19	0.15	0.19					0.06		0.11		0.098
DR7	con	pheno	0.25	0.12													0.056	0.157	0.17											0.13					0.1	0.19	0.21	0.273					0.11		0.21		0.171
DR8	case	pheno		0.16													0.14	0.18	0.025											0.23					0.4	0.19	0.9	0.054					0.1		0.02		0.098
DR8	con	pheno		0.08													0.104	0.133	0.026											0.18					0.16	0.15	0.08	0.076					0.11		0.07		0.109
DR9	case	pheno		0.01													0.115	0.011	0.001																0.03	0.06	0.06	0.001					0.33				0.001
DR9	con	pheno		0.02													0.104	0.042	0.006																0.04	0.05	0.02	0.011					0.21				0.07
DR10	case	pheno		0.01													0.022	0.034	0.025																			0.041					0.001		0.02		0.02
DR10	con	pheno		0.03													0.024	0.06	0.012																			0.03					0.02		0.01		0.031
DR11	case	pheno		0.06													0.022	0.112	0.067																0.08	0.23	0.14
DR11	con	pheno		0.08													0.042	0.271	0.146																0.1	0.21	0.11
DR12	case	pheno		0.01													0.08	0.045	0.001																0.01	0.05	0.01
DR12	con	pheno		0.02													0.066	0.036	0.036																0.01	0.07	0.01
DR13	case	pheno		0.06													0.072	0.292	0.093																0.08	0.18	0.08								0.18
DR13	con	pheno		0.06													0.097	0.277	0.146																0.12	0.3	0.25								0.16
DR14	case	pheno		0.06												0.125	0.06	0.067	0.009																0.04	0.001	0.001								0.05
DR14	con	pheno		0.08												0.4	0.063	0.102	0.026																0.1	0.001	0.02								0.07
DR15	case	pheno		0.12													0.174	0.281				0.406													0.18	0.4	0.24								0.43
DR15	con	pheno		0.04													0.111	0.229				0.403													0.12	0.24	0.26								0.31
DR16	case	pheno		0.01													0.027	0.011	0.025																										0.07
DR16	con	pheno		0.01													0.001	0.084	0.011																										0.06
MICA4	case	allele			0.12
MICA4	con	allele			0.12
MICA5.1	case	allele			0.38
MICA5.1	con	allele			0.2
MICA5	case	allele			0.22
MICA5	con	allele			0.1
MICA6	case	allele			0.22
MICA6	con	allele			0.37
MICA9	case	allele			0.06
MICA9	con	allele			0.21
TNFa1	case	allele									0.025																						0.05
TNFa1	con	allele									0.015																						0.042
TNFa2	case	allele									0.148									0.35													0.29
TNFa2	con	allele									0.136									0.25													0.198
TNFa3	case	allele									0.016																						0.01
TNFa3	con	allele									0.001																						0.001
TNFa4	case	allele									0.025																						0.05
TNFa4	con	allele									0.019																						0.052
TNFa5	case	allele									0.008																						0.08
TNFa5	con	allele									0.005																						0.052
TNFa6	case	allele									0.238																						0.11
TNFa6	con	allele									0.359																						0.156
TNFa7	case	allele									0.041																						0.06
TNFa7	con	allele									0.029																						0.135
TNFa8	case	allele									0.001																						0.01
TNFa8	con	allele									0.001																						0.021
TNFa9	case	allele									0.016																						0.02
TNFa9	con	allele									0.024																						0.021
TNFa10	case	allele									0.131																						0.16
TNFa10	con	allele									0.107																						0.167
TNFa11	case	allele									0.172																						0.14
TNFa11	con	allele									0.16																						0.156
TNFa12	case	allele									0.001																						0.02
TNFa12	con	allele									0.001																						0.001
TNFa13	case	allele									0.172																						0.001
TNFa13	con	allele									0.146																						0.001
TNFb1	case	allele									0.139																						0.133
TNFb1	con	allele									0.136																						0.087
TNFb2	case	allele									0.001																						0.001
TNFb2	con	allele									0.001																						0.001
TNFb3	case	allele									0.001																						0.082
TNFb3	con	allele									0.044																						0.043
TNFb4	case	allele									0.475																						0.316
TNFb4	con	allele									0.403																						0.359
TNFb5	case	allele									0.377																						0.418
TNFb5	con	allele									0.417																						0.478
TNFb6	case	allele									0.008																						0.01
TNFb6	con	allele									0.001																						0.001
TNFb7	case	allele																															0.041
TNFb7	con	allele																															0.033
TNFc1	case	allele																															0.653
TNFc1	con	allele																															0.781
TNFc2	case	allele																															0.347
TNFc2	con	allele																															0.219
TNFd1	case	allele																		0.24													0.001
TNFd1	con	allele																		0.11													0.001
TNFd2	case	allele																															0.102
TNFd2	con	allele																															0.104
TNFd3	case	allele																															0.01
TNFd3	con	allele																															0.021
TNFd4	case	allele																															0.459
TNFd4	con	allele																															0.573
TNFd5	case	allele																															0.347
TNFd5	con	allele																															0.26
TNFd6	case	allele																															0.071
TNFd6	con	allele																															0.042
TNFd7	case	allele																															0.01
TNFd7	con	allele																															0.001
TNFd8	case	allele
TNFd8	con	allele
TNFd9	case	allele
TNFd9	con	allele
Dw1	case	allele																												0.16
Dw1	con	allele																												0.36
Dw2	case	allele																												0.2
Dw2	con	allele																												0.23
Dw3	case	allele																												0.49
Dw3	con	allele																												0.12
Dw4	case	allele																												0.14
Dw4	con	allele																												0.18
Dw14	case	allele																												0.14
Dw14	con	allele																												0.13
TNF_308A	case	allele					0.528						0.224	0.279	0.142					0.31								0.24
TNF_308A	con	allele					0.338						0.124	0.165	0.151					0.14								0.17
TNF_238A	case	allele												0.041	0.028
TNF_238A	con	allele												0.069	0.014
TAP1_333I	case	allele
TAP1_333I	con	allele
TAP1_637G	case	allele
TAP1_637G	con	allele
TAP2_379I	cases	allele
TAP2_379I	controls	allele
TAP2_665A	cases	allele
TAP2_665A	controls	allele
TAP2_565T	case	allele
TAP2_565T	con	allele
BfF1	case	pheno																									0.24												0.026
BfF1	con	pheno																									0.11												0.01
BfF	case	pheno																																					0.26					0.063
BfF	con	pheno																																					0.275					0.049
BfS1	case	pheno																																					0.005					0.007
BfS1	con	pheno																																					0.0102					0.008
BfS	case	pheno																																					0.71					0.931
BfS	con	pheno																																					0.714					0.943
DQA0104	case	allele		0.05
DQA0104	control	allele		0.1
DQA0301	case	allele		0.28
DQA0301	control	allele		0.3
DQB2	case	allele						0.56										0.427
DQB2	control	allele						0.37										0.392
DQB6	case	allele						0.59
DQB6	control	allele						0.56
DQB3	case	allele						0.43
DQB3	control	allele						0.5
C2exon6deletion	case	allele						0.001
C2exon6deletion	control	allele						0.001
TNFB_252G	case	allele												0.576	0.535					0.43
TNFB_252G	control	allele												0.69	0.507					0.32
DQB0203	case	allele														0.125
DQB0203	control	allele														0.5
DQB0305	case	allele																0.022
DQB0305	control	allele																0.001
DQB04	case	allele																0.135
DQB04	control	allele																0.151
DQB05	case	allele																0.258
DQB05	control	allele																0.392
TNFa14	case	allele									0.008
TNFa14	con	allele									0.001
[truncated: 38 more columns]
