# Supplementary material for: Defining the Role of the MHC in Autoimmunity: A Review and Pooled Analysis
Source: PLoS Genet. 2008 Apr 25;4(4):e1000024. doi: 10.1371/journal.pgen.1000024 (PMC2291482; doi:10.1371/journal.pgen.1000024)
Supplement: Table S2 — Complete pooled analysis results for each MHC allele or phenotype for all diseases indicating numbers of cases and controls, number of studies, odds ratio and 95% confidence interval. Variants highlighted in yellow are positively* associated with disease (defined as lower confidence interval >1.0) and are illustrated in Figures 1 and 2. (0.11 MB XLS) [file pgen.1000024.s002.xls]

## Sheet: Sheet1
disease	allele / phenotype	# of studies	# cases	# controls	odds ratio	ci low	ci high	significant
CD	DR0403	6	599	1567	0.386	0.189	0.786			Supplementary Table S2.
CD	B35	5	680	5847	0.483	0.358	0.651
CD	DR1601	5	648	873	0.507	0.248	1.035			Complete pooled analysis results for each MHC allele or phenotype for all diseases
CD	A28	6	542	8751	0.526	0.341	0.811			indicating numbers of cases and controls, number of studies, odds ratio and 95% confidence interval.
CD	A32	3	241	1733	0.566	0.276	1.16			Variants highlighted in yellow are positively associated with disease
CD	Cw4	3	382	1309	0.586	0.403	0.853			(defined as lower limit confidence interval >1) and illustrated in Figures 1 and 2.
CD	DR1502	7	903	1799	0.608	0.469	0.788
CD	DR0102	4	548	673	0.616	0.378	1.005
CD	DR1602	6	792	1274	0.625	0.237	1.648
CD	B8	8	657	7528	0.663	0.527	0.835
CD	DQB0603	5	432	970	0.666	0.426	1.041
CD	DR1503	3	244	441	0.677	0.025	18.695
CD	DR0901	3	355	1126	0.685	0.543	0.863
CD	DQB0602	5	432	970	0.706	0.529	0.943
CD	DR3	13	1722	9499	0.706	0.602	0.828
CD	DR0407	6	599	1567	0.709	0.222	2.258
CD	DQB0502	6	776	1458	0.714	0.391	1.305
CD	DR0101	7	903	1799	0.724	0.551	0.951
CD	DR1501	10	1457	2696	0.752	0.643	0.878
CD	DQB0302	5	763	1582	0.756	0.605	0.944
CD	DQB0303	3	534	1024	0.76	0.529	1.093
CD	A11	10	788	10628	0.763	0.585	0.995
CD	DR16	3	394	3007	0.767	0.231	2.541
CD	DR2	14	2108	9825	0.774	0.681	0.88
CD	DQB06	7	1038	6365	0.775	0.663	0.905
CD	TNF308A	8	790	1581	0.78	0.629	0.968
CD	DR1301	7	718	1974	0.784	0.619	0.993
CD	B13	7	617	9482	0.785	0.47	1.31
CD	B7	8	657	7528	0.801	0.657	0.978
CD	DR14	6	805	7930	0.813	0.569	1.162
CD	DQB0601	6	776	1458	0.849	0.588	1.225
CD	DR1201	3	355	1126	0.855	0.563	1.297
CD	A10	7	611	9519	0.862	0.615	1.209
CD	DR9	8	1137	8607	0.866	0.62	1.208
CD	A1	9	688	10345	0.871	0.718	1.056
CD	B22	6	550	6482	0.9	0.529	1.533
CD	A3	9	737	9850	0.915	0.755	1.108
CD	DR0301	3	276	684	0.927	0.593	1.449
CD	DR0401	6	599	1567	0.929	0.643	1.341
CD	DQB02	8	1145	6493	0.933	0.782	1.113
CD	DR15	10	1527	8927	0.936	0.809	1.083
CD	A9	11	888	10576	0.947	0.783	1.145
CD	DR0408	3	244	441	0.956	0.184	4.972
CD	DQB05	7	1038	6365	0.957	0.81	1.13
CD	DR0406	4	413	1219	0.977	0.643	1.484
CD	DR1403	4	413	1219	0.984	0.554	1.748
CD	DQB0503	5	720	1372	1.002	0.638	1.573
CD	A26	3	203	931	1.012	0.561	1.826
CD	DR1405	4	413	1219	1.013	0.633	1.621
CD	B5	11	888	10828	1.021	0.813	1.283
CD	B27	8	668	10260	1.025	0.746	1.41
CD	DR11	6	805	7930	1.025	0.837	1.256
CD	B12	7	611	9519	1.032	0.852	1.25
CD	DR1303	4	344	641	1.033	0.367	2.904
CD	A2	11	1057	10928	1.039	0.902	1.197
CD	DQB0301	4	590	1110	1.05	0.858	1.285
CD	DQB0201	4	590	1110	1.066	0.85	1.337
CD	B40	4	416	8316	1.075	0.785	1.474
CD	DR0701	5	445	1302	1.076	0.79	1.466
CD	DR5	12	1535	9293	1.099	0.941	1.284
CD	DR0404	3	244	441	1.105	0.627	1.949
CD	DR1	15	2210	10095	1.126	0.973	1.303
CD	A29	4	341	2016	1.152	0.758	1.752
CD	DR13	11	1428	9435	1.157	0.988	1.356
CD	DQB0501	6	776	1458	1.202	0.969	1.491
CD	TNF238A	5	493	981	1.205	0.727	1.996
CD	DR0402	3	244	441	1.209	0.702	2.081
CD	B17	7	617	9482	1.211	0.887	1.654
CD	B44	5	687	1331	1.222	0.953	1.568
CD	DR4	14	1977	10065	1.238	1.1	1.393	*
CD	B14	6	555	9251	1.271	0.881	1.834
CD	B16	4	388	5218	1.273	0.76	2.132
CD	B15	7	617	9482	1.281	0.994	1.65
CD	TNF857T	3	385	943	1.294	1.023	1.636	*
CD	A33	3	177	857	1.298	0.781	2.158
CD	DR8	12	1712	9275	1.303	1.051	1.617	*
CD	DR1001	3	259	954	1.31	0.17	10.107
CD	A19	3	278	7335	1.316	0.987	1.755
CD	DR1101	4	413	1219	1.32	0.849	2.052
CD	DR1406	3	302	694	1.372	0.683	2.755
CD	DR7	14	1994	9958	1.379	1.21	1.573	*
CD	DR12	7	863	8023	1.395	0.99	1.965
CD	TNF1031C	3	385	943	1.403	1.127	1.745	*
CD	DR0803	3	355	1126	1.411	1.097	1.815	*
CD	B37	4	378	7514	1.423	0.785	2.58
CD	DR1302	10	1242	4864	1.528	1.262	1.849	*
CD	TNF863A	3	385	943	1.529	1.216	1.922	*
CD	DR6	5	436	1462	1.533	1.176	1.999	*
CD	B18	7	606	10029	1.54	1.121	2.118	*
CD	DR10	9	1257	8460	1.653	1.033	2.645	*
CD	DR1401	4	413	1219	1.718	1.176	2.509	*
CD	DR0802	3	355	1126	1.73	1.227	2.441	*
CD	DR1402	3	259	954	1.927	0.238	15.595
CD	DR0405	6	599	1567	1.97	1.621	2.395	*
CD	DQB0401	4	332	770	1.991	1.349	2.94	*
CD	DQB0402	5	432	970	2.209	1.479	3.302	*
CD	DQB0604	5	432	970	2.265	1.504	3.412	*
CD	B21	3	326	4883	2.299	1.311	4.033	*
CD	DR0103	7	1031	1688	2.597	1.85	3.643	*
CD	DQB04	8	1187	6837	2.757	2.259	3.363	*
CD	Cw8	3	357	1111	3.435	2.139	5.518	*
CD	DR0410	6	599	1567	3.942	2.552	6.088	*
MS	DR0901	6	730	857	0.378	0.283	0.506
MS	DQB0501	5	368	581	0.387	0.274	0.546
MS	DPB0601	3	561	741	0.401	0.163	0.984
MS	DQA0101	4	276	510	0.405	0.291	0.563
MS	DR9	8	1034	1550	0.537	0.334	0.863
MS	DQA0103	4	276	510	0.545	0.372	0.799
MS	DR0401	7	704	1065	0.567	0.381	0.844
MS	TNFa12	6	1562	1641	0.575	0.276	1.197
MS	TNFa8	7	1721	1914	0.58	0.398	0.847
MS	DR1201	4	348	638	0.6	0.348	1.032
MS	A26	6	800	986	0.607	0.382	0.967
MS	DR16	5	607	823	0.618	0.367	1.04
MS	DR0407	5	578	771	0.626	0.322	1.218
MS	B12	15	3096	9387	0.635	0.563	0.718
MS	DQB0603	4	276	510	0.644	0.43	0.964
MS	B21	10	1375	2681	0.647	0.457	0.918
MS	DR7	16	2303	3068	0.653	0.563	0.756
MS	DR0102	3	372	553	0.663	0.344	1.279
MS	DQB0604	4	317	408	0.667	0.412	1.08
MS	DR1301	4	479	728	0.672	0.401	1.126
MS	B39	5	694	879	0.683	0.339	1.374
MS	DR1401	5	548	909	0.687	0.445	1.06
MS	TNFa7	6	1562	1641	0.69	0.566	0.842
MS	TNFb5	5	1488	1566	0.691	0.614	0.778
MS	B38	6	800	986	0.694	0.337	1.427
MS	DQA0201	4	276	510	0.706	0.516	0.967
MS	TNFa6	7	1721	1914	0.711	0.612	0.827
MS	BfF	3	321	523	0.737	0.473	1.149
MS	B27	15	3080	3803	0.737	0.615	0.883
MS	DR0101	5	582	829	0.739	0.537	1.016
MS	DR1	16	2254	3117	0.739	0.629	0.869
MS	A23	5	539	630	0.742	0.45	1.223
MS	DR14	6	802	1091	0.755	0.52	1.096
MS	A2	17	3226	4969	0.758	0.689	0.834
MS	DPB0402	3	561	741	0.768	0.567	1.04
MS	DR13	9	1622	1880	0.774	0.65	0.92
MS	B17	11	2439	3607	0.775	0.623	0.965
MS	DR11	9	1619	1917	0.779	0.643	0.944
MS	B5	13	2566	3928	0.78	0.657	0.925
MS	DQB0201	6	558	743	0.784	0.64	0.959
MS	DR1406	3	261	449	0.788	0.354	1.757
MS	A19	8	1262	1877	0.789	0.645	0.965
MS	TNFa5	6	1562	1641	0.8	0.613	1.044
MS	B15	14	2985	4341	0.8	0.684	0.936
MS	DQB0601	4	299	400	0.808	0.504	1.297
MS	DQB0503	5	368	581	0.808	0.504	1.298
MS	A29	8	1080	1339	0.817	0.581	1.15
MS	DR1502	6	635	884	0.819	0.585	1.145
MS	DPB0201	3	561	741	0.829	0.659	1.044
MS	DR1001	5	584	711	0.829	0.403	1.705
MS	DQB0301	5	505	688	0.832	0.671	1.031
MS	DPB1301	3	561	741	0.836	0.434	1.613
MS	DRw6_DR6	5	616	814	0.836	0.645	1.083
MS	B13	13	2566	3928	0.847	0.644	1.113
MS	BfS	3	321	523	0.855	0.453	1.615
MS	A24	7	922	1174	0.864	0.661	1.128
MS	A28	12	2431	3781	0.867	0.699	1.074
MS	TNFa2	6	1562	1641	0.87	0.776	0.975
MS	DR0408	3	374	435	0.873	0.07	10.927
MS	B22	12	2499	3783	0.877	0.653	1.178
MS	DQB0303	4	315	526	0.882	0.559	1.39
MS	DR0701	5	532	783	0.883	0.661	1.18
MS	DR4	17	2490	3136	0.885	0.779	1.004
MS	B40	13	2902	3515	0.892	0.764	1.041
MS	TNFb3	5	1488	1566	0.899	0.773	1.045
MS	A30	6	769	1133	0.923	0.585	1.455
MS	TNFa10	6	1562	1641	0.933	0.785	1.109
MS	DQB0502	4	317	408	0.934	0.527	1.657
MS	DPB1901	3	561	741	0.936	0.406	2.157
MS	DPB0301	3	561	741	0.939	0.72	1.223
MS	B37	8	1057	1557	0.949	0.499	1.803
MS	DR1601	3	390	561	0.954	0.519	1.755
MS	DR12	8	1068	1472	0.961	0.634	1.455
MS	DR1302	4	481	610	0.983	0.672	1.438
MS	A11	16	3174	4674	1.002	0.861	1.165
MS	B44	3	241	628	1.01	0.535	1.904
MS	DR8	14	2097	2822	1.015	0.814	1.265
MS	TNF308	5	634	837	1.022	0.826	1.263
MS	TNFb1	5	1488	1566	1.024	0.883	1.187
MS	B35	14	3024	3703	1.045	0.92	1.186
MS	TNFa4	7	1721	1914	1.046	0.885	1.236
MS	DR3	16	2455	3073	1.055	0.923	1.207
MS	DR0103	3	575	732	1.06	0.644	1.747
MS	A1	17	3226	4969	1.08	0.973	1.2
MS	DR1101	3	428	555	1.112	0.686	1.802
MS	A9	11	2580	4001	1.14	1	1.299
MS	B14	13	2566	3928	1.145	0.95	1.379
MS	B18	13	2632	4016	1.158	0.97	1.382
MS	A31	5	545	880	1.179	0.618	2.251
MS	A10	11	2580	4001	1.182	1.004	1.393	*
MS	DQA0301	4	276	510	1.186	0.921	1.529
MS	DR0406	3	328	447	1.193	0.455	3.124
MS	TNFa1	6	1562	1641	1.205	0.898	1.617
MS	B8	17	3226	4969	1.213	1.078	1.364	*
MS	TNFb4	5	1488	1566	1.228	1.105	1.365	*
MS	TNFa13	7	1721	1914	1.229	0.938	1.61
MS	DQA0501	3	223	455	1.23	0.963	1.57
MS	TNFb2	5	1488	1566	1.249	0.327	4.76
MS	DPB0401	3	561	741	1.252	1.046	1.499	*
MS	DR10	10	1174	1932	1.283	0.727	2.264
MS	DR0301	6	1254	1449	1.331	1.092	1.622	*
MS	B16	4	653	1074	1.333	0.94	1.892
MS	TNFa9	6	1562	1641	1.335	0.931	1.916
MS	DPB1401	3	561	741	1.339	0.691	2.592
MS	DPB0202	3	561	741	1.371	0.913	2.058
MS	DQB0302	5	505	688	1.387	1.097	1.752	*
MS	DR1602	4	479	728	1.406	0.72	2.747
MS	DQB0402	5	368	581	1.413	0.981	2.034
MS	A3	25	4570	14052	1.421	1.304	1.548	*
MS	DQA0401	4	276	510	1.486	1.009	2.188	*
MS	A32	8	2024	2239	1.493	1.125	1.982	*
MS	DR1403	3	428	555	1.512	0.687	3.33
MS	DQB0401	3	248	227	1.57	0.865	2.849
MS	DR0405	7	781	1030	1.572	1.249	1.978	*
MS	B7	26	4616	12948	1.579	1.447	1.723	*
MS	A25	5	733	841	1.658	0.839	3.277
MS	DPB0501	3	561	741	1.659	1.249	2.205	*
MS	DR0404	5	494	789	1.661	1.103	2.502	*
MS	TNFa3	6	1562	1641	1.666	1.108	2.505	*
MS	DQA0102	5	466	672	1.751	1.411	2.174	*
MS	TNFb7	5	1488	1566	1.813	1.342	2.451	*
MS	TNFa11	6	1562	1641	1.846	1.62	2.104	*
MS	DQB0602	8	1348	1563	1.932	1.677	2.225	*
MS	DR0410	3	263	331	1.936	0.831	4.512
MS	DR0802	4	407	595	1.981	1.428	2.75	*
MS	BfS1	3	321	523	1.992	0.718	5.532
MS	DR1305	3	322	507	2.152	0.644	7.192
MS	DR1501	9	1571	1850	2.153	1.834	2.526	*
MS	BfF1	3	321	523	2.227	0.681	7.281
MS	DR0402	3	374	435	2.296	1.298	4.06	*
MS	DR15	13	2943	2861	2.565	2.282	2.882	*
MS	A33	4	643	783	2.587	0.878	7.616
MS	DR2	16	2037	3639	2.625	2.313	2.979	*
MS	DR0403	6	551	902	3.264	2.117	5.033	*
MS	Dw2	7	955	5738	3.664	3.004	4.47	*
MS	TNFb6	3	1052	1008	4.677	1.021	21.42	*
RA	DPB1901	4	368	534	0.194	0.061	0.621
RA	DR1301	4	2020	1271	0.233	0.107	0.507
RA	DR1405	3	2412	1386	0.275	0.193	0.39
RA	DPB0501	4	368	534	0.329	0.138	0.783
RA	DR0701	5	1517	1191	0.387	0.315	0.475
RA	DR0802	4	2041	1282	0.388	0.282	0.534
RA	TAP2_565A	3	327	263	0.409	0.272	0.614
RA	DR1302	6	2698	1703	0.42	0.351	0.503
RA	TNFa3	7	849	818	0.422	0.246	0.724
RA	TNFb2	6	788	667	0.438	0.2	0.959
RA	DPB1501	3	297	386	0.456	0.168	1.233
RA	Cw4	5	413	708	0.493	0.334	0.727
RA	DR6	19	2515	4664	0.493	0.427	0.568
RA	DR7	33	4072	6264	0.505	0.451	0.565
RA	DR12	11	1592	2964	0.507	0.371	0.693
RA	DR0103	5	1095	2263	0.511	0.3	0.87
RA	DPB1101	3	297	386	0.524	0.198	1.383
RA	DPB0101	4	368	534	0.53	0.379	0.743
RA	DR1202	3	1942	1206	0.543	0.384	0.769
RA	DR0301	5	1444	1099	0.547	0.38	0.788
RA	DR1401	4	2025	1296	0.558	0.411	0.756
RA	DR13	10	911	1098	0.564	0.439	0.723
RA	DR11	12	1729	3063	0.568	0.464	0.697
RA	DR1403	3	1950	1211	0.589	0.33	1.054
RA	DR5	23	2028	3390	0.594	0.51	0.691
RA	TNFc2	4	579	500	0.626	0.52	0.755
RA	DMB0104	4	643	591	0.628	0.289	1.362
RA	MICA6	3	445	724	0.632	0.513	0.778
RA	DR15	7	694	808	0.637	0.49	0.828
RA	TNFa1	7	849	818	0.645	0.412	1.01
RA	DPB0301	4	368	534	0.656	0.468	0.92
RA	Cw2	5	413	708	0.666	0.379	1.169
RA	DR0803	5	2116	1367	0.667	0.541	0.824
RA	DR0406	13	3652	2688	0.67	0.535	0.839
RA	DR1101	5	2565	1536	0.672	0.505	0.894
RA	DMA0102	4	581	540	0.675	0.537	0.848
RA	B51	4	328	2275	0.681	0.392	1.182
RA	DR2	29	3601	5890	0.682	0.613	0.759
RA	DR8	25	2992	5258	0.701	0.575	0.855
RA	A24	4	272	616	0.705	0.487	1.022
RA	DR14	10	911	1098	0.717	0.505	1.019
RA	DR0403	18	4077	3273	0.727	0.591	0.893
RA	DPB1401	4	368	534	0.729	0.357	1.49
RA	TNF_238A	8	1401	1968	0.73	0.577	0.923
RA	DR3	33	4005	6149	0.732	0.656	0.818
RA	TNFb1	6	788	667	0.762	0.6	0.969
RA	DPB1601	3	297	386	0.798	0.33	1.93
RA	DR1406	3	2412	1386	0.821	0.535	1.261
RA	Cw6	4	362	406	0.822	0.382	1.768
RA	B17	8	691	3311	0.823	0.6	1.128
RA	A28	6	532	1832	0.824	0.538	1.263
RA	B14	8	659	3307	0.824	0.536	1.268
RA	TNFa4	7	849	818	0.828	0.588	1.167
RA	B44	4	350	2292	0.833	0.559	1.242
RA	A30	4	333	1507	0.835	0.542	1.287
RA	B35	8	649	3189	0.841	0.647	1.094
RA	DR1501	3	1953	1200	0.843	0.694	1.025
RA	B60	3	239	2391	0.85	0.411	1.755
RA	TNFa7	7	849	818	0.863	0.668	1.114
RA	B12	9	720	2445	0.864	0.672	1.111
RA	DR0407	13	2986	2483	0.869	0.61	1.239
RA	TNF_308A	7	1231	1574	0.875	0.698	1.097
RA	DR0410	10	3215	2288	0.879	0.618	1.251
RA	TNFd6	4	578	499	0.886	0.677	1.159
RA	B52	4	328	2275	0.899	0.514	1.573
RA	TNFa10	7	849	818	0.905	0.746	1.099
RA	DR0102	7	757	796	0.913	0.535	1.561
RA	MICA5	3	445	724	0.919	0.726	1.165
RA	A26	3	250	307	0.92	0.574	1.474
RA	A1	13	1381	2930	0.933	0.771	1.128
RA	DR1502	3	1953	1200	0.937	0.745	1.178
RA	DPB0402	4	368	534	0.939	0.73	1.209
RA	TNFd2	4	578	499	0.945	0.674	1.323
RA	B40	5	410	798	0.946	0.657	1.364
RA	TNFb4	6	788	667	0.95	0.815	1.106
RA	DR0408	16	3020	2787	0.965	0.731	1.273
RA	Dw10	3	241	550	0.967	0.568	1.646
RA	B5	9	714	2494	0.968	0.759	1.236
RA	B61	3	239	2391	0.97	0.556	1.693
RA	DMB0103	5	734	668	0.972	0.81	1.167
RA	A3	11	885	2722	0.979	0.769	1.248
RA	MICA9	3	445	724	0.98	0.751	1.28
RA	TNFd4	4	578	499	0.983	0.822	1.177
RA	B16	5	400	2978	0.984	0.552	1.752
RA	TAP2_665A	5	462	387	0.988	0.796	1.226
RA	DR1201	3	1942	1206	0.991	0.75	1.309
RA	B39	4	301	609	0.991	0.591	1.662
RA	DPB0201	4	368	534	0.994	0.721	1.371
RA	TNFa2	7	849	818	1.012	0.832	1.229
RA	B7	11	923	4593	1.014	0.808	1.273
RA	TNFa9	6	679	682	1.024	0.593	1.769
RA	A19	5	404	1095	1.028	0.71	1.487
RA	DMA0104	3	490	463	1.03	0.542	1.958
RA	DPB1301	4	368	534	1.03	0.544	1.948
RA	A11	9	738	2515	1.03	0.794	1.336
RA	B18	8	1043	3315	1.043	0.778	1.398
RA	TNFd5	4	578	499	1.048	0.866	1.269
RA	A9	9	720	2508	1.05	0.843	1.306
RA	MICA5.1	3	445	724	1.062	0.869	1.299
RA	B48	3	239	2391	1.067	0.614	1.854
RA	TNFa6	7	849	818	1.069	0.888	1.286
RA	B15	10	810	3487	1.074	0.804	1.434
RA	DPB0901	4	368	534	1.077	0.356	3.255
RA	TNFb7	5	657	564	1.081	0.722	1.619
RA	DMB0101	5	734	668	1.096	0.916	1.311
RA	DPB1001	4	368	534	1.105	0.581	2.102
RA	A31	4	268	914	1.112	0.671	1.842
RA	TNFd3	4	578	499	1.119	0.767	1.631
RA	B37	4	369	2367	1.123	0.353	3.572
RA	DMA0101	4	581	540	1.124	0.89	1.419
RA	TNF_863A	3	604	882	1.146	0.969	1.356
RA	A32	4	333	1507	1.166	0.695	1.956
RA	TNFa11	7	849	818	1.175	0.928	1.488
RA	A2	15	1498	4291	1.177	1.023	1.356	*
RA	DPB1701	3	297	386	1.182	0.514	2.716
RA	DPB0401	4	368	534	1.183	0.96	1.459
RA	TNFb3	7	866	732	1.195	0.895	1.595
RA	TNFB5	7	866	732	1.206	1.039	1.399	*
RA	B27	12	999	3905	1.206	0.815	1.783
RA	Cw7	5	366	687	1.209	0.907	1.609
RA	DMB0102	5	734	668	1.213	0.912	1.613
RA	DR0402	12	1910	3189	1.214	0.842	1.748
RA	DR1602	3	1950	1211	1.229	0.762	1.984
RA	TAP1_333I	4	373	323	1.229	0.931	1.623
RA	DR16	7	694	808	1.244	0.919	1.683
RA	TNFa8	7	849	818	1.296	0.7	2.402
RA	TNFa5	7	849	818	1.313	0.984	1.753
RA	Cw3	6	469	808	1.335	1	1.781
RA	Cw1	4	362	406	1.341	0.837	2.146
RA	B22	9	796	4183	1.346	0.928	1.951
RA	A29	4	304	1514	1.421	0.834	2.42
RA	DR1	35	4121	6949	1.434	1.295	1.589	*
RA	DPB0202	4	368	534	1.442	0.617	3.365
RA	MICA4	4	565	934	1.446	1.202	1.74	*
RA	B13	11	935	4344	1.457	0.963	2.205
RA	TNFc1	4	579	500	1.461	1.217	1.754	*
RA	DR9	22	2737	4600	1.478	1.193	1.829	*
RA	A10	9	720	2445	1.484	1.146	1.923	*
RA	TAP2_379I	6	544	487	1.489	1.195	1.855	*
RA	TNFa13	8	969	1028	1.542	1.213	1.961	*
RA	A33	3	250	307	1.558	0.738	3.29
RA	DR0101	12	3423	2412	1.6	1.388	1.844	*
RA	TNFd1	5	644	595	1.627	0.978	2.708
RA	DR0901	6	2236	1528	1.671	1.437	1.943	*
RA	DPB0801	3	298	353	1.705	0.595	4.889
RA	DR10	20	2797	5061	1.711	1.315	2.226	*
RA	B21	6	551	3694	1.722	1.032	2.875	*
RA	TNFb6	7	866	732	1.724	1.096	2.713	*
RA	TNFa12	7	849	818	1.84	0.693	4.888
RA	DR0404	19	4359	3474	1.849	1.543	2.217	*
RA	TNF_857T	4	795	1297	1.858	1.607	2.149	*
RA	DPB0601	4	368	534	1.919	1.033	3.565	*
RA	B8	14	1224	8523	1.931	1.595	2.34	*
RA	DMA0103	4	581	540	1.937	1.241	3.024	*
RA	Dw14_0404-0408	10	1089	1089	1.94	1.396	2.695	*
RA	Cw5	5	403	489	2.08	1.298	3.333	*
RA	TNFd7	5	698	709	2.12	1.561	2.879	*
RA	DR1001	13	3448	2456	2.351	1.898	2.913	*
RA	DR0409	6	789	818	2.462	0.336	18.047
RA	B54	4	298	410	2.516	1.564	4.046	*
RA	DR0401_Dw4	26	5857	6150	3.296	3.008	3.612	*
RA	DR4	47	5610	12161	3.443	3.185	3.721	*
RA	DR0405_Dw15	22	3473	3107	3.836	3.3	4.46	*
SLE	DR0403	4	270	664	0.156	0.057	0.429
SLE	A24	3	210	385	0.327	0.215	0.498
SLE	TNFa8	4	430	1343	0.481	0.162	1.423
SLE	DR1402	4	280	448	0.552	0.265	1.148
SLE	TNFa7	4	430	1343	0.576	0.409	0.811
SLE	A3	3	280	490	0.58	0.38	0.887
SLE	DR0102	4	473	677	0.59	0.328	1.06
SLE	DR1302	10	883	1490	0.604	0.434	0.839
SLE	B12	3	273	1400	0.605	0.372	0.984
SLE	C4A3	11	1124	1481	0.634	0.511	0.785
SLE	DR6	17	1672	4164	0.645	0.559	0.745
SLE	DR1	25	2464	4919	0.647	0.554	0.755
SLE	TNFa6	4	430	1343	0.652	0.5	0.849
SLE	DR5	18	1656	4059	0.654	0.561	0.761
SLE	DR0801	6	613	832	0.658	0.413	1.049
SLE	C4A2	10	1064	1409	0.672	0.49	0.922
SLE	DR1101	8	743	1335	0.672	0.508	0.891
SLE	DQA0101	11	949	1552	0.673	0.569	0.797
SLE	DR0404	5	361	547	0.681	0.387	1.199
SLE	B15	5	382	1698	0.691	0.458	1.043
SLE	DR14	14	1452	1767	0.696	0.533	0.91
SLE	C4B2	11	1124	1481	0.706	0.572	0.871
SLE	DQB0603	11	1039	1724	0.71	0.552	0.913
SLE	B5	3	273	1400	0.715	0.43	1.19
SLE	DR1301	8	717	1198	0.723	0.525	0.995
SLE	DR1401	4	441	838	0.727	0.424	1.249
SLE	DR13	13	1236	1559	0.732	0.589	0.909
SLE	DR10	16	1814	3771	0.753	0.518	1.096
SLE	DQB0401	6	451	880	0.773	0.518	1.153
SLE	DR12	14	1476	1820	0.779	0.55	1.102
SLE	TNFb5	3	319	1221	0.784	0.641	0.957
SLE	DR7	28	2915	5497	0.795	0.702	0.901
SLE	C4B3	10	1064	1409	0.801	0.521	1.231
SLE	DQB05031	4	485	715	0.817	0.47	1.421
SLE	DQA0201	10	861	1479	0.826	0.684	0.999
SLE	DQB0301	15	1319	2086	0.831	0.73	0.946
SLE	DR4	28	2878	5486	0.831	0.737	0.935
SLE	C4A1	5	723	695	0.832	0.505	1.369
SLE	DR11	13	1232	1536	0.841	0.67	1.057
SLE	TNFa11	4	430	1343	0.852	0.672	1.08
SLE	DQB0501	13	1138	1847	0.859	0.723	1.021
SLE	DQB0503	8	572	946	0.869	0.591	1.277
SLE	C4A6	10	1064	1409	0.875	0.556	1.377
SLE	TNFa9	4	430	1343	0.886	0.465	1.685
SLE	DR0101	7	658	1148	0.892	0.678	1.174
SLE	DQA0103	10	868	1366	0.893	0.72	1.108
SLE	TNFb4	3	319	1221	0.906	0.743	1.104
SLE	DR1201	6	607	1093	0.923	0.569	1.498
SLE	C4A4	11	1124	1481	0.927	0.695	1.237
SLE	DR1001	4	250	664	0.944	0.444	2.005
SLE	TNFa4	4	430	1343	0.966	0.682	1.369
SLE	B7	4	335	1608	0.972	0.689	1.373
SLE	DQB0604	11	1084	1776	0.984	0.724	1.338
SLE	DQB0302	15	1291	2010	0.985	0.828	1.173
SLE	TNFa10	4	430	1343	0.99	0.772	1.27
SLE	TNFb2	3	319	1221	1	0.049	20.294
SLE	DR16	7	760	760	1.024	0.472	2.223
SLE	DR1102	4	473	677	1.027	0.278	3.795
SLE	DQA0102	12	982	1586	1.033	0.897	1.19
SLE	A2	5	391	726	1.035	0.8	1.34
SLE	C4B1	11	1124	1481	1.039	0.813	1.327
SLE	DQB0502	12	1057	1661	1.05	0.83	1.328
SLE	DR0804	4	310	492	1.053	0.607	1.827
SLE	DQB0303	12	1061	1640	1.062	0.85	1.328
SLE	B35	4	269	1738	1.065	0.701	1.62
SLE	DR0701	9	802	1385	1.076	0.88	1.314
SLE	TNFB_252G	3	435	433	1.089	0.889	1.334
SLE	C4B5	6	401	786	1.091	0.463	2.57
SLE	DR8	24	2546	4944	1.096	0.928	1.294
SLE	DQA0601	5	492	850	1.1	0.525	2.303
SLE	DQB0601	13	1146	1827	1.114	0.887	1.4
SLE	DR1502	6	573	992	1.126	0.816	1.555
SLE	DQA03	7	655	1110	1.129	0.931	1.368
SLE	A19	4	333	600	1.151	0.817	1.621
SLE	DR0302	4	318	559	1.158	0.645	2.08
SLE	DR1104	5	554	776	1.168	0.833	1.636
SLE	TNFb1	3	319	1221	1.168	0.879	1.554
SLE	DQB0605	7	718	1175	1.186	0.644	2.185
SLE	DPB0201	3	208	377	1.196	0.87	1.643
SLE	DR9	18	1932	4081	1.205	0.946	1.536
SLE	DR0901	7	507	1052	1.209	0.896	1.632
SLE	TNFa5	4	430	1343	1.243	0.834	1.852
SLE	DR0802	6	414	864	1.245	0.871	1.78
SLE	TNF_238A	5	503	707	1.272	0.858	1.885
SLE	C4Bnull	16	1597	3428	1.278	1.052	1.553	*
SLE	A11	3	276	408	1.279	0.858	1.907
SLE	DR0407	6	414	864	1.348	0.902	2.014
SLE	DQA0401	8	721	1243	1.361	1.068	1.733	*
SLE	TNFa13	4	430	1343	1.365	0.865	2.154
SLE	C4A5	10	1064	1409	1.366	0.636	2.938
SLE	DQB0402	10	913	1424	1.486	1.156	1.91	*
SLE	TNFa2	5	635	1500	1.533	1.301	1.806	*
SLE	DQA0501	13	1063	1772	1.542	1.358	1.753	*
SLE	TNFa1	4	430	1343	1.546	0.925	2.583
SLE	B16	3	280	490	1.57	0.84	2.935
SLE	DQB0201	16	1414	2328	1.592	1.415	1.791	*
SLE	DQB0602	15	1328	2135	1.598	1.372	1.861	*
SLE	DR2	28	2591	7770	1.656	1.494	1.837	*
SLE	DR15	12	1139	1460	1.687	1.389	2.049	*
SLE	DR0401	6	414	864	1.729	1.169	2.558	*
SLE	DR1501	13	1032	1717	1.759	1.456	2.126	*
SLE	DR1602	4	276	391	1.961	1.075	3.575	*
SLE	TNF_308A	9	1051	1409	2.014	1.712	2.369	*
SLE	B27	4	326	1510	2.016	1.108	3.666	*
SLE	A1	6	481	1725	2.084	1.587	2.736	*
SLE	TNFb3	3	319	1221	2.118	1.522	2.946	*
SLE	DR0301	11	981	1439	2.143	1.814	2.531	*
SLE	DR1503	3	229	393	2.154	1.37	3.386	*
SLE	DR3	40	4002	9451	2.238	2.033	2.463	*
SLE	C4Anull	22	2034	4409	2.239	1.935	2.59	*
SLE	C4B4	7	490	777	2.242	0.928	5.418
SLE	TNFd1	3	465	1309	2.453	1.63	3.692	*
SLE	B18	3	221	2008	2.495	1.579	3.943	*
SLE	B8	12	973	5247	2.499	2.055	3.039	*
SLE	TNFa3	4	430	1343	4.794	1.505	15.272	*
SLE	TNFa12	4	430	1343	6.673	1.506	29.573	*
SLE	TNFb6	3	319	1221	8.8	1.706	45.385	*
T1D	DQB0602	5	875	994	0.112	0.054	0.232
T1D	DQB0303	3	516	626	0.124	0.058	0.267
T1D	DQB0503	3	516	626	0.158	0.094	0.267
T1D	DR11	3	255	327	0.206	0.114	0.373
T1D	DQB0402	3	390	494	0.209	0.016	2.644
T1D	DR1001	3	311	325	0.216	0.106	0.44
T1D	DR2	19	1663	3596	0.234	0.186	0.295
T1D	DR1201	3	311	325	0.279	0.074	1.055
T1D	DR1101	3	311	325	0.299	0.211	0.425
T1D	DR5	14	1203	2435	0.315	0.246	0.403
T1D	DR1601	3	311	325	0.35	0.227	0.541
T1D	DQB0603	4	746	906	0.376	0.176	0.802
T1D	DQB0301	10	1893	2167	0.393	0.344	0.45
T1D	DMB0101	3	229	316	0.395	0.297	0.525
T1D	DR0701	4	411	419	0.4	0.263	0.607
T1D	DR1401	4	401	461	0.409	0.184	0.91
T1D	DR7	14	1200	2462	0.419	0.328	0.537
T1D	DR0403	3	420	510	0.424	0.218	0.824
T1D	DPB0901	3	271	312	0.45	0.241	0.838
T1D	DQB0601	7	1057	1231	0.464	0.349	0.617
T1D	B7	26	2925	14062	0.52	0.459	0.588
T1D	DR6	12	1079	2069	0.525	0.406	0.679
T1D	DR0101	3	311	325	0.556	0.244	1.269
T1D	B5	18	1969	6879	0.56	0.457	0.686
T1D	DPB0402	3	271	312	0.563	0.385	0.824
T1D	B52	3	236	1564	0.565	0.304	1.052
T1D	DR8	8	815	1400	0.595	0.35	1.011
T1D	A11	15	1486	4553	0.625	0.5	0.78
T1D	TAP2_665A	3	405	422	0.627	0.492	0.799
T1D	A10	11	1269	4635	0.628	0.475	0.831
T1D	A25	6	452	2353	0.644	0.356	1.165
T1D	B35	15	1605	4576	0.648	0.54	0.777
T1D	TAP2_379I	3	405	422	0.654	0.506	0.847
T1D	DR1501	5	501	555	0.675	0.463	0.984
T1D	MICA6	4	1094	975	0.688	0.588	0.804
T1D	B37	6	552	3028	0.728	0.164	3.237
T1D	DQB0501	6	827	951	0.729	0.6	0.887
T1D	B12	12	1267	4240	0.739	0.623	0.877
T1D	Cw4	10	878	2485	0.744	0.593	0.934
T1D	A32	8	852	2873	0.762	0.478	1.214
T1D	BfS	4	716	1092	0.774	0.545	1.1
T1D	B13	16	1706	6112	0.779	0.565	1.075
T1D	B27	14	1482	5737	0.815	0.632	1.052
T1D	A19	8	682	1890	0.819	0.605	1.109
T1D	DQB0604	4	746	906	0.831	0.631	1.095
T1D	MICA5	4	1094	975	0.831	0.727	0.949
T1D	B39	3	216	498	0.856	0.457	1.6
T1D	MICA9	4	1094	975	0.864	0.742	1.007
T1D	A3	16	1706	6103	0.867	0.752	1
T1D	BfF	4	716	1092	0.873	0.693	1.1
T1D	A31	4	333	1543	0.878	0.521	1.483
T1D	A26	6	452	2353	0.971	0.638	1.478
T1D	B14	16	1657	6050	0.973	0.753	1.257
T1D	C4A4	3	501	900	0.979	0.689	1.391
T1D	B17	14	1407	4477	0.979	0.763	1.256
T1D	A29	9	912	3198	0.999	0.757	1.32
T1D	Cw2	6	510	1911	1.004	0.652	1.547
T1D	A30	4	333	1543	1.015	0.716	1.437
T1D	DQB0401	5	641	699	1.036	0.76	1.411
T1D	DR1	16	1505	2838	1.044	0.856	1.274
T1D	A23	5	384	1593	1.07	0.721	1.588
T1D	MICA4	4	1094	975	1.108	0.957	1.283
T1D	B16	8	811	3209	1.115	0.796	1.562
T1D	B40	18	1945	7213	1.2	1.037	1.389	*
T1D	DQB0502	3	516	626	1.23	0.899	1.682
T1D	A28	13	1292	4295	1.241	0.981	1.571
T1D	A2	18	1908	7197	1.244	1.115	1.388	*
T1D	B22	13	1332	4377	1.36	0.97	1.906
T1D	DMB0103	3	229	316	1.367	0.884	2.115
T1D	B38	3	216	498	1.37	0.767	2.446
T1D	DMB0102	3	229	316	1.376	0.936	2.025
T1D	A9	11	1314	4860	1.388	1.186	1.625	*
T1D	A1	20	2129	7613	1.418	1.256	1.599	*
T1D	DR9	8	1024	1646	1.442	1.132	1.837	*
T1D	C4AQ0	3	501	900	1.443	1.108	1.88	*
T1D	Cw1	8	592	2238	1.561	1.182	2.06	*
T1D	DR10	5	394	638	1.585	0.63	3.984
T1D	MICA5.1	4	1094	975	1.596	1.392	1.831	*
T1D	Cw3	14	1565	6580	1.601	1.392	1.843	*
T1D	A24	9	736	2847	1.602	1.285	1.998	*
T1D	DPB0201	3	271	312	1.709	1.243	2.35	*
T1D	A33	8	605	2259	1.714	1.166	2.518	*
T1D	B18	25	2751	14501	1.836	1.589	2.121	*
T1D	DR0405	3	420	510	2.022	1.572	2.603	*
T1D	B15	36	4111	23310	2.099	1.912	2.304	*
T1D	Cw5	5	372	1306	2.196	1.334	3.613	*
T1D	DR0401	5	641	699	2.356	1.664	3.334	*
T1D	B8	40	5213	25712	2.377	2.206	2.561	*
T1D	DR0302	3	311	325	2.429	0.988	5.97
T1D	B21	10	885	4772	2.741	1.899	3.957	*
T1D	BfS1	7	877	1600	2.762	1.803	4.231	*
T1D	C4B5	3	742	983	2.804	2.029	3.876	*
T1D	DR0901	3	294	373	2.822	1.922	4.144	*
T1D	DQB0201	9	1764	2079	2.887	2.582	3.227	*
T1D	DR4	22	2049	4044	3.124	2.749	3.549	*
T1D	DR3	23	2702	5618	3.83	3.421	4.288	*
T1D	DRw53	3	177	657	4.083	2.511	6.638	*
T1D	DQB03032	3	311	325	4.242	2.35	7.657	*
T1D	DMB0104	3	229	316	4.33	1.991	9.417	*
T1D	B41	4	319	2061	4.48	2.021	9.929	*
T1D	DQB0302	11	1983	2303	4.819	4.28	5.426	*
T1D	B54	6	526	1209	5.621	3.992	7.915	*
T1D	BfF1	8	1187	1847	5.64	4.055	7.844	*
T1D	DR0301	4	411	419	6.872	5.166	9.142	*
UC	DR16	3	396	936	0.461	0.2	1.062
UC	DR0405	3	192	877	0.491	0.311	0.775
UC	DR0401	4	513	1231	0.585	0.42	0.816
UC	DR4	13	1396	5473	0.589	0.508	0.682
UC	DR0407	3	192	877	0.627	0.076	5.196
UC	DR9	12	1338	5311	0.672	0.483	0.935
UC	DR3	8	1020	4150	0.68	0.565	0.819
UC	DR0410	3	192	877	0.693	0.097	4.956
UC	DR1601	7	1013	1629	0.723	0.453	1.153
UC	DR0901	4	520	1259	0.731	0.497	1.076
UC	MICA4	5	618	993	0.737	0.603	0.901
UC	B14	9	655	6240	0.747	0.489	1.141
UC	DR7	6	657	1416	0.773	0.612	0.977
UC	TNF308A	7	577	1478	0.782	0.615	0.994
UC	DR0701	4	513	1339	0.808	0.616	1.059
UC	DR0301	4	662	1306	0.82	0.651	1.034
UC	DR0403	4	513	1231	0.838	0.46	1.528
UC	DR13	9	1042	4671	0.846	0.687	1.041
UC	B40	9	725	6021	0.857	0.664	1.106
UC	B16	7	495	5087	0.861	0.514	1.443
UC	B44	4	336	821	0.87	0.628	1.204
UC	B7	12	893	7270	0.87	0.717	1.055
UC	DR1302	4	513	1231	0.89	0.591	1.341
UC	DR0101	6	938	1761	0.89	0.712	1.112
UC	A9	8	595	5609	0.891	0.703	1.129
UC	A28	8	595	6120	0.892	0.626	1.271
UC	A3	9	655	6240	0.903	0.733	1.113
UC	DR6	3	288	581	0.912	0.669	1.242
UC	MICA9	5	618	993	0.92	0.772	1.097
UC	DR1401	3	461	1015	0.936	0.577	1.519
UC	B12	8	599	6071	0.957	0.777	1.178
UC	B8	12	911	7240	0.958	0.786	1.166
UC	B15	10	776	6356	0.966	0.753	1.239
UC	B17	8	604	5905	0.968	0.699	1.34
UC	DR8	8	775	1796	0.975	0.743	1.28
UC	Cw4	3	217	1314	0.99	0.643	1.525
UC	B18	10	774	7014	1.004	0.741	1.36
UC	A1	11	790	7124	1.006	0.842	1.202
UC	A32	3	256	1602	1.022	0.626	1.669
UC	A29	4	316	2233	1.024	0.603	1.738
UC	DR0803	3	461	1015	1.038	0.653	1.651
UC	TNF238A	4	321	878	1.06	0.518	2.171
UC	A2	11	772	7154	1.065	0.907	1.249
UC	B49	3	277	685	1.074	0.621	1.856
UC	B22	9	655	6240	1.075	0.679	1.702
UC	A10	7	539	5440	1.085	0.801	1.47
UC	MICA6	5	618	993	1.094	0.934	1.281
UC	MICA5	5	618	993	1.112	0.934	1.323
UC	B5	10	713	7018	1.113	0.886	1.397
UC	A11	10	713	7018	1.122	0.892	1.411
UC	B35	10	802	6127	1.144	0.939	1.393
UC	DR14	11	1158	5123	1.147	0.885	1.488
UC	DR1501	9	1262	2353	1.165	1	1.357
UC	MICA5.1	5	618	993	1.179	1.007	1.379	*
UC	B21	5	388	4583	1.194	0.759	1.878
UC	DR11	8	983	4535	1.234	1.016	1.498	*
UC	DR0102	4	798	1100	1.281	0.84	1.955
UC	B37	8	625	4988	1.327	0.753	2.341
UC	B13	9	725	6021	1.339	0.928	1.932
UC	DR10	6	657	1416	1.354	0.631	2.905
UC	DR1	11	1340	4526	1.448	1.229	1.705	*
UC	B27	11	834	7134	1.47	1.136	1.902	*
UC	DR1301	3	454	1095	1.497	0.997	2.245
UC	DR5	3	288	581	1.553	1.137	2.122	*
UC	A24	3	175	936	1.561	1.055	2.311	*
UC	DR15	11	1436	5153	1.575	1.359	1.824	*
UC	DR12	8	983	4535	1.647	1.149	2.361	*
UC	DR2	12	1427	5002	1.674	1.457	1.923	*
UC	A19	7	516	4513	1.717	1.341	2.199	*
UC	B38	3	277	685	1.759	0.743	4.166
UC	DR1502	8	1094	2154	3.239	2.539	4.134	*
UC	B52	3	244	488	3.346	2.234	5.01	*
UC	DR1602	5	633	1031	3.837	0.934	15.77
UC	DR0103	8	1352	4435	4.581	3.31	6.34	*
UC	DR1001	3	461	1123	6.057	0.578	63.526
