# Supplementary material for: Defining the Role of the MHC in Autoimmunity: A Review and Pooled Analysis
Source: PLoS Genet. 2008 Apr 25;4(4):e1000024. doi: 10.1371/journal.pgen.1000024 (PMC2291482; doi:10.1371/journal.pgen.1000024)
Supplement: Table S3 — Comparison of serological, T lymphocyte and molecular specificities for MHC variants showing positive* association in pooled analysis (defined as lower confidence interval >1.0). (0.02 MB XLS) [file pgen.1000024.s003.xls]

## Sheet: Sheet1
		Supplementary Table S3
		Comparison of serological, T lymphocyte and molecular specificities for MHC variants
		showing positive* association in pooled analysis (defined as lower confidence interval > 1.0)
Serological	T lymphocyte (MLC)	Molecular
specificity	specificity†	specificity‡
A1	N/A	HLA-A*0101-A*0108
A2	N/A	HLA-A*0201-A*0274
A3	N/A	HLA-A*0301-A*0312
A9	N/A	HLA-A*2301-2309, A*2402-A*2439
A10	N/A	HLA-A*2501-A*2610
A19	N/A	HLA-A*2901-A*2910, A3001-3012, 3101-3109, 3201-3207, 3301-3307, 3401-3402, 7401-7409
A24(9)*	N/A	HLA-A*2402-2439
A32(19)*	N/A	HLA-A*3201-3207
A33(19)*	N/A	HLA-A*3301-3307
Cw1	N/A	HLA-C*0101-0109
Cw3	N/A	HLA-C*0302-0310
Cw5	N/A	HLA-C*0501-0505
Cw8	N/A	HLA-C*0801-0804
B7	N/A	HLA-B*0702-0736
B8	N/A	HLA-B*0801-0821
B15	N/A	HLA-B*1501-1582
B18	N/A	HLA-B*1801-1819
B21	N/A	HLA-B*4901,4902, 5001-5004
B27	N/A	HLA-B*2701-2720
B40	N/A	HLA-B*4001-4048
B41	N/A	HLA-B*4101-4103
B54	N/A	HLA-B*5401-5402
N/A	N/A	MICA 4
N/A	N/A	MICA 5.1
N/A	N/A	TNFb3
N/A	N/A	TNFb4
N/A	N/A	TNFb5
N/A	N/A	TNFb6
N/A	N/A	TNFb7
N/A	N/A	TNFa2
N/A	N/A	TNFa3
N/A	N/A	TNFa11
N/A	N/A	TNFa12
N/A	N/A	TNFa13
N/A	N/A	TNFc1
N/A	N/A	TNF-857T
N/A	N/A	TNF-308A
N/A	N/A	TNFd1
N/A	N/A	TNFd7
BfF1	N/A	N/A
BfS1	N/A	N/A
C4B*Q0	N/A	N/A
C4B5	N/A	N/A
C4A*Q0	N/A	N/A
DRw53/DR53	N/A	DRB4
DR1	Dw1	DRB1*0101
DR103	N/A	DRB1*0103
DR2 - see DR15/DR16
DR3 - see DR17/DR18
DR4	Dw4	DRB1*0401
DR4	Dw10	DRB1*0402
DR4	Dw13	DRB1*0403
DR4	Dw14	DRB1*0404
DR4	Dw15	DRB1*0405
DR4	N/A	DRB1*0410
DR5 - see DR11/DR12
DR6 - see DR13/DR14
DR7	N/A	DRB1*0701, 0703-0708
DR8	Dw8.2, w8.3	DRB1*0801-0825
DR9	Dw23	DRB1*0901-0902
DR10	N/A	DRB1*1001
DR11(5)*	Dw5	DRB1*1101-1147
DR12(5)*	N/A	DRB1*1201-1209
DR13(6)*	Dw19	DRB1*1302
DR14(6)*	Dw9	DRB1*1401
DR15(2)*	Dw2	DRB1*1501
DR15(2)*	Dw12	DRB1*1502
DR15(2)*	N/A	DRB1*1503
DR16(2)*	Dw22	DRB1*1602
DR17(3)*	Dw3	DRB1*0301
DR18(3)*	N/A	DRB1*0302-0303
N/A	Dw2, w21, w19	DQA1*0102
N/A	Dw8	DQA1*0401
N/A	Dw3, w5, w22	DQA1*0501
DQ2	Dw3	DQB1*0201
DQ8(3)*	Dw4, w10, w13, w14	DQB1*0302
DQ9(3)*	Dw22, w11	DQB1*03032
DQ4	Dw15, w8	DQB1*04
DQ4	Dw8	DQB1*0402
DQ6(1)*	Dw2	DQB1*0602
DQ6(1)*	Dw19	DQB1*0604
N/A	N/A	TAP2-379I
N/A	N/A	DMB*0104
N/A	N/A	DMA*0103
DPw2	DPw2	DPB1*0201
DPw5	DPw5	DPB1*0501
DPw6	DPw6	DPB1*0601
Polymorphisms demonstrating positive association in the pooled analysis are shown in bold.
† from Marsh et al, 2005 [1]
‡ approximate equivalents, for more accurate equivalents, see Marsh et al, 2005 [1]
1. Marsh SG, Albert ED, Bodmer WF, Bontrop RE, Dupont B, et al. (2005) Nomenclature for factors of the HLA system, 2004. Tissue Antigens 65: 301-369.
* The serological "split" specificity followed by the broad serological specificity in brackets. DR2 splits are DR15 and DR16; DR3 splits are DR17 and DR18; DR5 splits are DR11 and DR12, DR6 splits are DR13 and DR14; DQ1splits are DQ5 and DQ6; DQ3 splits are DQ7, DQ8 and DQ9; Dw6 splits are Dw18 and Dw19; Dw7 splits are Dw11 and Dw17; A9 splits are A23 and A24, A10 splits are A25, 26, 34, 66; A19…
*http://www.anthonynolan.org.uk/HIG/lists/broad.html
